# Supplementary material for: Gel-based and gel-free proteome data associated with controlled deterioration treatment of Glycine max seeds
Source: Data Brief. 2017 Oct 2;15:449–53. doi: 10.1016/j.dib.2017.09.056 (PMC5645486; doi:10.1016/j.dib.2017.09.056)
Supplement: Supplementary file 2 — Supplementary material: List of CDT responsive proteins as identified by MALDI-TOF/TOF MS. [file mmc2.xlsx]

## Sheet: Supplementary Table.1
Supplementary Table. 1. List of CDT responsive proteins as identified by MALDI-TOF/TOF MS
	Spot No.	Acession No.	Glyma Locus	Protein name	Function	Mr/pI(T)	Mr/pI(E)	SC(%)	Score	Expect	The two highest-scoring peptides	MSMS/PMF	ANOVA significant
Decreased abundanced (12)	1	A0A762	Glyma10g28890.2	Calreticulin-1	Calcium ion binding	48.3/4.43	59/4.38	17	101	0.0007	R.FYAISAEYPEFSNK.G (Ions score 37)/K.TLVFQFSVK.H (Ions score 19)	3/11	+
	2	A0A0R0EJA3 (gi|356575355)	Glyma20g23080.2	Calreticulin-1b	Calcium ion binding	48.6/4.47	58.5/4.42	23	108	0.00054	R.FDDGWGNR.W (Ions score 30)/K.VFFEER.F (Ions score 25)	2/13	+
	3	I1L957(gi|356533407)	Glyma10g07410.1	LEA protein	Response to stimulus	48.8/6.12	51.5/6.46	47	482	2.1E-041	K.VGEYADYGSQK.A (Ions score 65)/K.AGEYTDYASQK.A (Ions score 64)	8/31	+
	4	C6T9Z5	Glyma13g23790.1	Formate dehydrogenase	Metabolic process	43.1/6.28	44/6.77	53	377	1.8E-031	K.GEWNVAGIAHR.A (Ions score 65)/K.LNPNFVGCVEGALGIR.E (Ions score 48)	6/24	+
	5	C6T9Z5	Glyma13g23790.1	Formate dehydrogenase	Metabolic process	43.1/6.28	44/6.86	63	508	1.4E-044	R.LKPFNCNLLYFDR.L (Ions score 76)/K.LNPNFVGCVEGALGIR.E (Ions score 59)	8/29	+
	6	I1N5S0	Glyma19g01210.1	Formate dehydrogenase	Metabolic process	43.1/6.28	40/6.79	64	273	4.4E-021	K.HIPDAHVIISTPFHPAYVTAER.I (Ions score 49)/K.AAAAAGLTVAEVTGSNVVSVAEDELMR.I (Ions score 43)	3/22	+
	7	Q9ZT38	Glyma04g41990.1	Alcohol-dehydrogenase	Oxidoreductase activity	37.0/6.13	37.4/6.32	39	214	3.5E-015	K.THPVNFLNER.T (Ions score 42)/K.FGVNEFVNPK.D (Ions score 33)	4/18	+
	8	K7KVJ9	Glyma06g17930.5	Translation elongation factor EF1B/ribosomal protein S6 family protein	Translation elongation factor activity	31.3/4.82	25/4.32	39	441	6.1E-040	K.KLDEYLLPR.S (Ions score 56), K.LDEYLLPR.S (Ions score 49), K.DDLTVYAALPTAPSDEYGNVSR.W (Ions score 71), K.AAVAEDDDDDDVDLFGEETEEEK.K (Ions score 75), K.SSVLLDVKPWDDETDMK.K (Ions score 70), K.LVPVGYGIK.K (Ions score 46)	6/17	+
	9	C6SXP1	Glyma04g37120.1	Translation elongation factor EF1B/ribosomal protein S6 family protein	Translation elongation factor activity	25.1/4.46	26/4.38	36	207	1.5E-016	K.KLDEYLLPR.S (Ions score 40), K.LDEYLLPR.S (Ions score 19), K.DDLTVYAALPTAPSDEYGNVSR.W (Ions score 59), K.SSVLLDVKPWDDETDMK.K (Ions score 31)	4/15	+
	11	K7KVJ9	Glyma06g17930.5	Translation elongation factor EF1B/ribosomal protein S6 family protein	Translation elongation factor activity	31.3/4.62	25/6.24	39	293	3.9E-025	K.KLDEYLLPR.S (Ions score 33), K.LDEYLLPR.S (Ions score 67), K.DDLTVYAALPTAPSDEYGNVSR.W (Ions score 60), K.SSVLLDVKPWDDETDMK.K (Ions score 35), K.LVPVGYGIK.K (Ions score 19)	5/17	+
	13	B2YDR0	Glyma11g15870.1	Gly m Bd 28K allergen	Nutrient reservoir activity	50.9/5.81	20/5.60	23	238	1.2E-019	R.HMHIGFISMEPK.S (Ions score 58), K.SLFVPQYLDSNLIIFIR.R (Ions score 37), K.LGFIYDDELAER.R (Ions score 56), R.TVVEEIFSK.E (Ions score 53)	4/13	+
	14	P01071	Glyma08g45531.1	Kunitz trypsin inhibitor 1	Endopeptidase inhibitor activity	20.3/4.66	7/4.35	25	198	1.2E-015	R.AAPTGNER.C (Ions score 19), K.GIGTIISSPFR.I (Ions score 24), R.FIAEGNPLR.L (Ions score 29), K.IGENKDAVDGWFR.I (Ions score 38), K.DAVDGWFR.I (Ions score 46)	5/12	+
Increased abundanced (2)	10	Q0MUU5	Glyma20g37670.1	Seed maturation protein PM34	Oxidoreductase activity	32.0/7.00	28/6.23	32	92	4.9E-005	K.IALVTGGDSGIGR.A (Ions score 18), R.TNIFSYFFMAR.H (Ions score 33)	2/12	+
	12	C6TKH0	Glyma07g38790.1	NAD(P)-binding Rossmann-fold superfamily protein	Oxidoreductase activity	32.1/6.38	26/6.27	44	116	1.9E-007	K.VALVTGGDSGIGR.A (Ions score 14), K.EGATVAFTYVK.G (Ions score 29)	2/12	+
