# Supplementary material for: Gel-based and gel-free proteome data associated with controlled deterioration treatment of Glycine max seeds
Source: Data Brief. 2017 Oct 2;15:449–53. doi: 10.1016/j.dib.2017.09.056 (PMC5645486; doi:10.1016/j.dib.2017.09.056)
Supplement: Supplementary file 3 — Supplementary material: Identification of differentially accumulated proteins by Q-Exactive Mass Spectrometer. [file mmc3.xlsx]

## Sheet: Sheet1
Supplementary Table. 2. Identification of differentially accumulated proteins by Q-Exactive Mass Spectrometer
Majority protein IDs	Glyma locus	Acession NO.	Protein description	Function	Unique peptides	Peptides	Sequence coverage [%]	Mol. weight [kDa]	Q-value	Score	MS/MS Count	Number of proteins	Sequence length	Log2FC (D3-Con)	Log2FC (D7-Con)	Log2FC (D7-D3)	ANOVA significant	ANOVA q-value
Glyma17g04210.1|PACid:26312183	Glyma17g04210.1	I1MRV6	Lipoamide dehydrogenase 2	Carbohydrate metabolic process	2	15	47	52.887	0	83.582	79	1	500	-0.734268	-2.46149	-1.72722	+	0
Glyma03g27460.5|PACid:26335409;Glyma03g27460.4|PACid:26335408;Glyma03g27460.2|PACid:26335410;Glyma19g30450.1|PACid:26328514	Glyma03g27460.5	I1JMY1	Alpha-L-arabinofuranosidase 1	L-arabinose metabolic process	10	10	22.9	73.89	0	92.729	41	4	676	-0.640885	-0.600028	0.040857	+	0.00102655
Glyma05g18393.1|PACid:26322764	Glyma05g18393.1	K7KP69	ATPase, F1 complex, alpha subunit protein	Primary metabolic process (Purine nucleobase metabolic process	2	2	9.6	29.633	0	67.271	63	1	270	-0.766458	-1.13086	-0.364405	+	0
Glyma19g13060.1|PACid:26328120	Glyma19g13060.1	I1N747	Oleosin	Seed oilbody biogenesis	4	9	42.9	23.589	0	62.564	212	1	226	-0.688572	-0.696602	-0.00803	+	0
Glyma01g20670.1|PACid:26323135;Glyma08g32090.4|PACid:26308727;Glyma08g32090.3|PACid:26308725;Glyma08g32090.1|PACid:26308724;Glyma08g32090.2|PACid:26308726	Glyma01g20670.1	C6TIN6	Rad23 UV excision repair protein family	Catabolic process	6	10	36.7	41.196	0	47.579	78	12	392	0.000901333	-1.09484	-1.09575	+	0
Glyma01g43540.1|PACid:26323461;Glyma01g43540.2|PACid:26323462	Glyma01g43540.1	I1JAE3	UDP-D-glucose/UDP-D-galactose 4-epimerase 5	Galactose metabolic process	8	22	84.7	42.863	0	136.8	218	5	391	-0.082753	-1.0535	-0.970752	+	0.00111864
Glyma02g04820.3|PACid:26288155;Glyma02g04820.1|PACid:26288154;Glyma02g04820.2|PACid:26288156	Glyma02g04820.3	K7K6E6	Basic chitinase	Carbohydrate metabolic process	7	7	41.9	33.714	0	122.31	57	3	313	0.006018	-0.929727	-0.935745	+	0.00106422
Glyma02g11640.1|PACid:26289709	Glyma02g11640.1	I1JE17	UDP-glucosyl transferase 73B3	Metabolic process	17	17	54.5	53.103	0	118.15	82	1	475	-0.215462	-1.52137	-1.3059	+	0
Glyma02g44460.1|PACid:26289123	Glyma02g44460.1	C6T034	Glutathione S-transferase	Glutathione metabolic pathway	2	14	77.1	24.276	0	172.43	177	1	223	0.180601	-1.30966	-1.49026	+	0
Glyma03g40000.1|PACid:26333895	Glyma03g40000.1	I1JRF2	D-aminoacid aminotransferase-like PLP-dependent enzymes superfamily protein	Metabolic process	23	23	59.2	62.785	0	259.18	194	3	557	-0.115808	-0.775925	-0.660117	+	0
Glyma03g40490.2|PACid:26333921;Glyma03g40490.1|PACid:26333922	Glyma03g40490.2	C6TMX6	Cysteine synthase	Amino-acid biosynthesis	3	12	46.2	34.435	0	37.512	68	2	325	-0.0387823	-0.845587	-0.806805	+	0
Glyma05g04520.2|PACid:26320372;Glyma17g14950.1|PACid:26311919	Glyma05g04520.2	K7KN32	L-lactate dehydrogenase	Carbohydrate metabolic process	10	10	32	44.975	0	63.084	80	5	413	-0.499565	-1.13352	-0.633954	+	0.00202899
Glyma05g38120.1|PACid:26321664;Glyma05g38120.4|PACid:26321665;Glyma05g38120.6|PACid:26321667;Glyma05g38120.5|PACid:26321668;Glyma05g38120.2|PACid:26321666	Glyma05g38120.1	C6T9D7	UDP-D-glucose/UDP-D-galactose 4-epimerase 1	Galactose metabolic process	6	18	66	39.117	0	161.47	153	7	350	-0.0952133	-0.933984	-0.838771	+	0
Glyma06g17050.6|PACid:26299535;Glyma06g17050.5|PACid:26299534;Glyma06g17050.3|PACid:26299533	Glyma06g17050.6	I1KBV2	TUDOR-SN protein 1	Negative regulation of macromolecule metabolic process	7	40	50.2	108.81	0	134.63	201	3	990	-0.373886	-2.28779	-1.9139	+	0
Glyma06g18040.1|PACid:26300437	Glyma06g18040.1	I1KC56	Zn-dependent exopeptidases superfamily protein	Peptide metabolic process	5	12	38.6	53.289	0	112.83	68	1	487	-0.313561	-0.938499	-0.624938	+	0
Glyma06g36150.2|PACid:26301246	Glyma06g36150.2	K7KWZ7	Protein phosphatase 2C family protein	Protein dephosphorylation	7	19	68.4	30.85	0	182.17	233	3	282	-0.0699887	-2.02978	-1.95979	+	0
Glyma07g21100.1|PACid:26347756;Glyma07g21100.2|PACid:26347757	Glyma07g21100.1	I1KKQ1	Allene oxide synthase	Sterol metabolic process	15	15	41.2	58.739	0	63.813	56	2	522	-0.157096	-1.03406	-0.876968	+	0
Glyma08g45210.1|PACid:26308671;Glyma18g07480.1|PACid:26354434	Glyma08g45210.1	I1KYU6	Alpha-1,4 glucan phosphorylase (starch phosphorylase)	Carbohydrate metabolic process	35	35	66.5	95.826	0	323.31	250	2	846	0.204077	-1.13781	-1.34188	+	0.00633333
Glyma08g47890.1|PACid:26310723	Glyma08g47890.1	I1KZJ9	Glycyl-tRNA synthetase / glycine--tRNA ligase	Cellular nitrogen compound metabolic process	24	24	39.3	81.057	0	132.18	127	2	725	-0.424365	-2.46425	-2.03989	+	0
Glyma10g04480.1|PACid:26347056	Glyma10g04480.1	I1L8G3	Succinate--CoA ligase [ADP-forming] subunit beta, mitochondrial	Tricarboxylic acid (TCA) cycle	4	13	41.5	45.346	0	58.559	55	2	422	-0.0421287	-1.24218	-1.20005	+	0
Glyma11g01940.1|PACid:26295309;Glyma11g01940.3|PACid:26295310;Glyma11g01940.4|PACid:26295311	Glyma11g01940.1	I1LG74	UDP-D-glucose/UDP-D-galactose 4-epimerase 5	Galactose metabolic process	4	18	67.3	42.76	0	45.409	42	3	388	0.003472	-0.818004	-0.821476	+	0.00280851
Glyma11g21530.3|PACid:26295314;Glyma11g21530.2|PACid:26295315;Glyma11g21530.1|PACid:26295316	Glyma11g21530.3	I1LLC6	Uridine 5\'-monophosphate synthase / UMP synthase (PYRE-F) (UMPS)	'de novo' pyrimidine nucleobase biosynthetic process	13	13	41.2	51.77	0	100.4	84	10	478	-0.38331	-1.10962	-0.726306	+	0.00143284
Glyma13g21360.1|PACid:26318123;Glyma10g07480.1|PACid:26345818	Glyma13g21360.1	I1LZE1	Pyruvate kinase	Glycolytic process	4	14	38.7	57.604	0	98.698	90	2	527	-0.118622	-1.08601	-0.967384	+	0.00147692
Glyma13g24200.1|PACid:26315407	Glyma13g24200.1	Q9SWR5	2-hydroxyisoflavanone synthase	Isoflavonoid biosynthetic process	3	18	48.4	58.868	0	136.7	96	1	521	0.224105	-1.21852	-1.44262	+	0
Glyma13g31430.2|PACid:26318839;Glyma13g31430.13|PACid:26318838;Glyma13g31430.12|PACid:26318837;Glyma13g31430.11|PACid:26318836;Glyma13g31430.10|PACid:26318835;Glyma13g31430.15|PACid:26318841;Glyma13g31430.14|PACid:26318840	Glyma13g31430.2	I1M261	Allantoinase	Allantoin catabolic proces	7	19	52.4	56.728	0	230.72	201	11	513	-0.21654	-2.86602	-2.64948	+	0
Glyma14g00760.1|PACid:26285489;Glyma14g00760.2|PACid:26285490;Glyma02g47860.1|PACid:26287999;Glyma02g47860.2|PACid:26288000	Glyma14g00760.1	A0A0R0GDY6	Thiolase family protein	Alcohol metabolic process	12	12	50.1	41.556	0	60.416	54	4	407	-0.200004	-0.866916	-0.666912	+	0
Glyma17g10880.2|PACid:26312113;Glyma17g10880.1|PACid:26312112	Glyma17g10880.2	I1MTU1	Malate dehydrogenase	Carbohydrate metabolic process	8	13	55.4	38.294	0	123.26	119	2	361	-0.167302	-0.862211	-0.694909	+	0
Glyma18g45420.1|PACid:26354766	Glyma18g45420.1	I1N3G2	FASCICLIN-like arabinogalactan protein 8	Metabolic process	3	10	34.9	42.488	0	64.703	102	1	416	-0.483027	-1.83128	-1.34826	+	0
Glyma20g38030.1|PACid:26339712;Glyma10g29250.1|PACid:26346851;Glyma20g38030.2|PACid:26339713;Glyma03g39500.1|PACid:26332996	Glyma20g38030.1	A0A0R0ERR0	regulatory particle triple-A ATPase 5A	Protein catabolic process	13	14	48.5	47.455	0	165.56	81	4	423	-0.333243	-1.21864	-0.8854	+	0
Glyma20g38560.1|PACid:26337266;Glyma20g38560.2|PACid:26337267	Glyma20g38560.1	Q93XE6	Chalcone--flavonone isomerase 1A (Chalcone isomerase 1A) (EC 5.5.1.6)	Flavonoid biosynthetic process	9	9	59.2	23.265	0	49.744	126	2	218	-0.0916303	-0.680603	-0.588972	+	0
Glyma20g38950.3|PACid:26337410;Glyma20g38950.1|PACid:26337409;Glyma20g38950.2|PACid:26337411;Glyma10g44180.6|PACid:26345479;Glyma10g44180.5|PACid:26345478;Glyma10g44180.4|PACid:26345477;Glyma10g44180.3|PACid:26345480	Glyma20g38950.3	I1NJA5	2-isopropylmalate synthase 1	Carboxylic acid biosynthetic process	14	14	38.6	67.776	0	90.319	64	8	624	-0.290576	-1.3772	-1.08662	+	0
Glyma01g43780.1|PACid:26324370	Glyma01g43780.1	C6T871	Hydroxysteroid dehydrogenase 5	Primary metabolic process (Steroid metabolic process)	5	12	36.6	40.157	0	99.218	200	1	355	-0.448234	-0.801183	-0.352949	+	0
Glyma03g37080.5|PACid:26333289;Glyma03g37080.4|PACid:26333287;Glyma03g37080.1|PACid:26333288	Glyma03g37080.5	C6TMV9	Amino acid dehydrogenase family protein	Monocarboxylic acid metabolic process	8	20	81.3	31.457	0	299.67	382	3	294	-0.35888	-0.652874	-0.293994	+	0
Glyma07g39380.2|PACid:26349977;Glyma07g39380.1|PACid:26349976;Glyma17g01361.1|PACid:26312498	Glyma07g39380.2	I1KNH5	Phosphofructokinase family protein	Fructose 6-phosphate metabolic process	9	16	42.1	59.925	0	39.711	57	8	546	-0.099697	-0.652012	-0.552315	+	0.001
Glyma07g40231.1|PACid:26348210	Glyma07g40231.1	K7L432	CAND (cullin-associated and neddylation dissociated)	Protein ubiquitination	3	19	21.9	134.32	0	55.826	79	2	1217	-0.178891	-0.750683	-0.571792	+	0
Glyma08g06790.1|PACid:26307915	Glyma08g06790.1	I1KQU2	Pyridoxal phosphate (PLP)-dependent transferases superfamily protein	Cellular nitrogen compound biosynthetic process	3	17	59.4	49.924	0	144	146	1	458	-0.361548	-0.928725	-0.567177	+	0
Glyma09g32430.1|PACid:26342235;Glyma09g32430.2|PACid:26342236	Glyma09g32430.1	I1L4J2	Enoyl-CoA hydratase/isomerase family	Fatty acid metabolic process	5	20	35.8	78.14	0	87.6	92	2	724	-0.221205	-0.634381	-0.413175	+	0
Glyma10g00920.1|PACid:26345620;Glyma10g00920.2|PACid:26345621	Glyma10g00920.1	H2D5S3	Lactate/malate dehydrogenase family protein	Primary metabolic process (Carbohydrate metabolic process)	2	17	61.9	35.204	0	82.267	60	2	328	-0.463132	-0.859422	-0.396291	+	0
Glyma10g34490.1|PACid:26346419	Glyma10g34490.1	I1LCQ1	Pyruvate kinase	Glycolytic process	6	24	55.7	57.877	0	250.07	248	2	526	-0.193838	-0.6337	-0.439862	+	0
Glyma12g35750.1|PACid:26293580	Glyma12g35750.1	I1LV54	Class I glutamine amidotransferase-like superfamily protein	Primary metabolic process (Nucleobase-containing compound metabolic process)	11	16	58.6	46.594	0	116.73	89	1	435	0.561638	1.08023	0.518593	+	0
Glyma13g06040.1|PACid:26315626	Glyma13g06040.1	I1LWR4	Alpha-1,4 glucan phosphorylase	Primary metabolic process (Carbohydrate metabolic process)	11	37	58.7	110.04	0	180.89	94	4	978	0.564855	0.744618	0.179763	+	0
Glyma13g11700.2|PACid:26319005;Glyma20g07280.3|PACid:26337626;Glyma20g07280.2|PACid:26337625	Glyma13g11700.2	I1LXQ1	AMP-dependent synthetase and ligase family protein	Metabolic process	18	18	35.2	79.55	0	159.19	178	4	725	-0.103608	-0.66911	-0.565502	+	0
Glyma13g38480.1|PACid:26316183;Glyma13g38480.2|PACid:26316184	Glyma13g38480.1	I1M442	Aconitate hydratase (Aconitase)	Metabolic process	2	20	32.6	107.11	0	91.014	80	2	984	-0.204192	-0.735405	-0.531212	+	0
Glyma13g40380.2|PACid:26317141	Glyma13g40380.2	K7M387	Carbamoyl phosphate synthetase B	Nitrogen compound metabolic process	4	13	18.2	127.49	0	75.19	55	2	1166	-0.254242	-0.693344	-0.439102	+	0.0060979
Glyma14g37610.5|PACid:26285212;Glyma14g37610.4|PACid:26285211;Glyma14g37610.1|PACid:26285210	Glyma14g37610.5	K7M828	Ubiquitin activating enzyme 2 (E1 enzyme)	Cellular protein modification process	2	18	25.2	121.02	0	68.762	58	3	1094	-0.405588	-0.625341	-0.219753	+	0.0011
Glyma15g15020.1|PACid:26331924	Glyma15g15020.1	I1MGE7	ATP-citrate lyase B-1	Acetyl-CoA biosynthetic process	2	25	59.4	65.961	0	157.77	182	1	608	-0.237124	-0.780034	-0.542911	+	0
Glyma15g16171.1|PACid:26331436;Glyma15g16171.2|PACid:26331437	Glyma15g16171.1	K7MBG3	Sucrose synthase	Sucrose metabolic process	30	37	48.9	91.567	0	283.82	453	2	802	-0.244373	-0.717983	-0.47361	+	0
Glyma15g41540.1|PACid:26331986;Glyma15g41540.2|PACid:26331987	Glyma15g41540.1	A0A0R0GFW6	Phosphoglycerate kinase	Cellular carbohydrate catabolic process (Glycolytic process)	5	23	66.7	50.066	0	72.083	78	2	483	-0.304386	-0.678175	-0.373789	+	0
Glyma15g41640.1|PACid:26332709	Glyma15g41640.1	I1MJD7	Inosine-5'-monophosphate dehydrogenase (IMP dehydrogenase) (IMPD) (IMPDH) (EC 1.1.1.205)	Nucleotide metabolic process	3	10	36.9	53.381	0	87.512	75	1	502	-0.368313	-0.802287	-0.433974	+	0
Glyma17g03990.2|PACid:26311785;Glyma17g03990.1|PACid:26311786	Glyma17g03990.2	I1MRT3	Mevalonate/galactokinase family protein	Carbohydrate metabolic process	3	12	39.8	54.19	0	103.92	70	2	497	-0.339978	-0.882007	-0.542028	+	0
Glyma20g30460.1|PACid:26337542	Glyma20g30460.1	I1NH02	Chitinase A	Carbohydrate metabolic process	7	7	27.9	37.025	0	77.223	90	1	333	-0.404093	-0.664416	-0.260323	+	0
Glyma18g51260.1|PACid:26354254;Glyma08g28230.1|PACid:26306976	Glyma18g51260.1	I1N4U1	6-phosphogluconate dehydrogenase, decarboxylating	D-gluconate metabolic process	3	15	39.9	53.651	0	65.37	136	2	486	0.294222	-0.428659	-0.722881	+	0.00652055
Glyma04g37120.1|PACid:26305185;Glyma06g17930.5|PACid:26298703	Glyma04g37120.1	I1JXJ3	Translation elongation factor EF1B	Translational elongation	12	15	57	24.988	0	218.66	241	3	230	-0.160212	-1.52619	-1.36598	+	0
Glyma05g03900.2|PACid:26321133;Glyma05g03880.2|PACid:26321201;Glyma05g03850.2|PACid:26321011;Glyma17g14370.1|PACid:26310995;Glyma05g03900.3|PACid:26321132;Glyma05g03900.1|PACid:26321131;Glyma05g03880.1|PACid:26321200;Glyma05g03850.1|PACid:26321010	Glyma05g03900.2	I1K0H2	Ribosomal protein S13A	Translation	6	6	45.7	16.016	0	17.74	71	9	140	-0.00210933	-1.2338	-1.23169	+	0
Glyma13g04050.1|PACid:26316112;Glyma13g04050.2|PACid:26316113	Glyma13g04050.1	I1LWB8	Translation elongation factor EF1B	Translation elogation factor	8	11	67.4	24.258	0	91.749	125	2	224	0.091587	-1.13709	-1.22867	+	0
Glyma16g00360.1|PACid:26353366	Glyma16g00360.1	C6TNT2	Translation elongation factor EF1B, gamma chain	Translation elogation factor	6	17	49.4	47.587	0	216.37	374	1	419	-0.0284647	-0.918073	-0.889609	+	0
Glyma17g23900.1|PACid:26311821;Glyma05g11630.3|PACid:26321039;Glyma05g11630.2|PACid:26321038	Glyma17g23900.1	A0A0R0FER5	Translation elongation factor EF1A	Translation elogation factor	5	18	53.7	49.396	0	39.59	182	3	447	-0.301735	-1.18761	-0.885873	+	0
Glyma12g28670.1|PACid:26293614;Glyma12g28670.2|PACid:26293615	Glyma12g28670.1	I1LTA4	Translation elongation factor EF1B, gamma chain	Translation elogation factor	6	16	53.8	47.467	0	96.342	124	2	418	0.076249	-0.561546	-0.637795	+	0
Glyma02g43040.2|PACid:26290873;Glyma02g43040.1|PACid:26290872	Glyma02g43040.2	I1JIE1	Ferritin	Response to stess	2	6	39.8	27.744	0	34.868	52	2	249	-0.631136	-1.27518	-0.644044	+	0
Glyma08g00740.3|PACid:26307064;Glyma08g00740.1|PACid:26307063;Glyma05g33140.2|PACid:26322580;Glyma05g33140.3|PACid:26322579;Glyma05g33140.1|PACid:26322578	Glyma08g00740.3	A0A0R0IIS7	GroES-like zinc-binding alcohol dehydrogenase family protein	Oxidoreductase activity	10	10	30.2	45.433	0	85.207	50	6	427	-0.786635	-1.28461	-0.497972	+	0
Glyma06g12890.1|PACid:26300562;Glyma06g12890.3|PACid:26300563;Glyma06g12890.4|PACid:26300564	Glyma06g12890.1	I1KAK6	Pathogenesis-related family protein	Response to stimulus	8	14	64.6	27.39	0	102.56	148	3	237	-0.045167	-1.4089	-1.36373	+	0.00107317
Glyma06g19820.1|PACid:26302070;Glyma06g19820.2|PACid:26302072;Glyma06g19820.3|PACid:26302071	Glyma06g19820.1	B0M1A6	Betaine aldehyde dehydrogenase	Oxidoreductase activity	14	17	53.5	54.739	0	86.52	50	3	503	0.154143	-0.983407	-1.13755	+	0.001184
Glyma06g43641.1|PACid:26301907	Glyma06g43641.1	K7KXX0	Late embryogenesis abundant domain-containing protein / LEA domain-containing protein	Response to stress	48	48	47.3	116.47	0	323.31	1526	1	1056	-0.245711	-0.946041	-0.70033	+	0
Glyma10g28900.1|PACid:26347093;Glyma20g23090.1|PACid:26336977	Glyma10g28900.1	C6SVT0	Adenine nucleotide alpha hydrolases-like superfamily protein	Response to stress	9	10	71	18.023	0	54.992	126	2	162	-0.434728	-1.1864	-0.751677	+	0
Glyma11g29350.1|PACid:26297279	Glyma11g29350.1	I1LLR5	Thioredoxin superfamily protein	Oxidoreductase activity	6	6	41.1	27.764	0	61.529	58	1	241	-0.427664	-1.42689	-0.999226	+	0
Glyma12g00370.1|PACid:26294153	Glyma12g00370.1	I1LNN8	Late embryogenesis abundant domain-containing protein / LEA domain-containing protein	Response to stress	8	9	34.6	39.972	0	98.4	104	1	356	-0.52051	-1.31135	-0.790838	+	0
Glyma12g36990.1|PACid:26294479	Glyma12g36990.1	I1LVH0	GroES-like zinc-binding alcohol dehydrogenase family protein	Cellular response to oxidative stress	15	15	63	40.19	0	102.45	142	1	376	-0.247056	-1.42502	-1.17796	+	0.00105455
Glyma13g23790.6|PACid:26315986;Glyma13g23790.5|PACid:26315985;Glyma13g23790.4|PACid:26315987;Glyma13g23790.1|PACid:26315984	Glyma13g23790.6	I1M005	Formate dehydrogenase	Oxidoreductase activity	5	27	76.1	41.954	0	49.896	496	5	381	-0.175828	-0.95316	-0.777332	+	0
Glyma16g07870.1|PACid:26351639	Glyma16g07870.1	C6SVF6	Glutaredoxin family protein	Cell redox homeostasis	7	7	89.7	11.298	0	80.923	67	1	107	-0.367413	-1.4697	-1.10229	+	0
Glyma16g08040.1|PACid:26352982	Glyma16g08040.1	I1MLW9	Oxidoreductase, zinc-binding dehydrogenase family protein	Oxidoreductase activity	12	13	60.5	34.597	0	154.49	150	1	319	-0.212426	-0.807379	-0.594953	+	0
Glyma16g27210.2|PACid:26353844;Glyma16g27210.1|PACid:26353843	Glyma16g27210.2	I1MNX4	Glutathione-disulfide reductase	Cell redox homeostasis	6	16	45.1	53.991	0	129.49	154	2	501	-0.12524	-0.912363	-0.787123	+	0
Glyma17g35530.1|PACid:26312249	Glyma17g35530.1	A0A0R0FHN7	Gibberellin-regulated family protein	Response to stimulus	2	4	30.7	9.4974	0	23.899	68	2	88	-0.0618123	-1.35398	-1.29217	+	0
Glyma19g01210.1|PACid:26326770	Glyma19g01210.1	I1N5S0	Formate dehydrogenase	Oxidoreductase activity	5	27	84.1	42.859	0	323.31	1769	2	389	-0.240666	-0.902828	-0.662163	+	0
Glyma08g18400.1|PACid:26306370	Glyma08g18400.1	Q9XES8	Seed maturation protein PM28	Response to stress	5	5	78.7	9.5121	0	140.45	185	1	89	-0.405347	-0.641382	-0.236035	+	0
Glyma12g06950.1|PACid:26293064	Glyma12g06950.1	I1LQR8	Pathogenesis-related thaumatin superfamily protein	Response to stimulus	9	9	50	26.26	0	301.83	143	2	248	-0.439493	-0.768319	-0.328825	+	0
Glyma13g21291.1|PACid:26314724	Glyma13g21291.1	Q39871	Late embryongenesis abundant protein	Response to stess	18	25	55.5	50.643	0	323.31	470	1	463	-0.572919	-0.598943	-0.026024	+	0.00148905
Glyma13g44020.1|PACid:26316687	Glyma13g44020.1	Q9XET0	Late embryogenesis abundant protein (LEA) family protein	Response to stress	17	17	88.6	15.097	0	281.39	753	2	140	-0.569613	-0.874135	-0.304522	+	0
Glyma17g04550.1|PACid:26312201	Glyma17g04550.1	Q39873	Late embryogenesis abundant domain-containing protein	Response to stimulus	21	34	53.3	49.399	0	102.66	233	1	458	0.443979	0.971435	0.527456	+	0
Glyma18g43320.1|PACid:26355022	Glyma18g43320.1	I1N2Z5	Stress induced protein	Response to stimulus	9	12	80.4	12.246	0	220.34	280	2	112	-0.125214	-0.59201	-0.466796	+	0
Glyma03g23890.1|PACid:26333767	Glyma03g23890.1	C6TIQ5	Zinc-binding dehydrogenase family protein	Oxidoreductase activity	13	14	65	37.92	0	127.47	155	6	343	0.178968	-0.54336	-0.722328	+	0.00628966
Glyma07g10030.1|PACid:26348746	Glyma07g10030.1	Q42447	Maturation protein (Maturation-associated protein)	Response to stress	4	7	38.3	25.659	0	323.31	263	1	243	0.139254	-0.537178	-0.676432	+	0
Glyma12g06240.1|PACid:26294426	Glyma12g06240.1	C6SZN6	Adenine nucleotide alpha hydrolases-like superfamily protein	Response to stress	6	10	67.1	17.946	0	108.77	65	1	164	0.246566	-0.451293	-0.697859	+	0
Glyma06g44340.1|PACid:26300382	Glyma06g44340.1	I1KEY6	26S proteasome regulatory subunit S2 1A	Proteolysis involved in cellular protein catabolic process	3	25	42.6	97.347	0	96.541	110	4	885	-0.458476	-1.51601	-1.05753	+	0.00104505
Glyma16g30190.2|PACid:26352575;Glyma16g30190.1|PACid:26352574	Glyma16g30190.2	I1MPM4	Tripeptidyl peptidase ii	Proteolysis	14	43	40.9	146.48	0	171.94	182	4	1326	-0.594745	-1.54892	-0.95417	+	0.00101754
Glyma04g17600.1|PACid:26303133	Glyma04g17600.1	I1JW44	Eukaryotic aspartyl protease family protein	Proteolysis	10	10	28.9	46.958	0	42.314	49	4	439	-0.331053	-0.935999	-0.604946	+	0
Glyma05g14330.2|PACid:26320040;Glyma05g14330.1|PACid:26320039	Glyma05g14330.2	C6TG97	Proteasome subunit alpha type (EC 3.4.25.1)	Proteolysis involved in cellular protein catabolic process	2	11	45	27.265	0	68.56	78	2	249	-0.259088	-1.1268	-0.86771	+	0
Glyma18g31550.3|PACid:26356549;Glyma18g31550.4|PACid:26356550;Glyma18g31550.5|PACid:26356551	Glyma18g31550.3	I1N1W7	Insulinase (Peptidase family M16) protein	Proteolysis	3	16	45.5	58.804	0	129.58	126	3	527	0.0306457	-0.730066	-0.760712	+	0
Glyma01g44910.1|PACid:26325335	Glyma01g44910.1	I1JAU2	Heat shock protein 70 family	Protein folding	15	15	40.6	62.044	0	45.393	69	1	571	0.0793313	-0.61608	-0.695411	+	0.00135433
Glyma02g42000.1|PACid:26289073	Glyma02g42000.1	A0A0R0L186	Small heat shock protein (HSP20) family.	Protein folding	6	8	40.5	17.293	0	44.702	114	1	153	0.0995743	-1.58313	-1.6827	+	0
Glyma12g06910.1|PACid:26293847	Glyma12g06910.1	I1LQR4	Heat shock 70 kDa protein	Protein folding	2	33	60.2	71.087	0	28.136	46	1	649	0.136854	-0.951033	-1.08789	+	0.00108197
Glyma15g01750.1|PACid:26329358	Glyma15g01750.1	I1MCN3	Heat shock protein 70 family	Protein folding	10	35	51.6	95.719	0	281.9	281	1	863	-0.084211	-1.32165	-1.23744	+	0.00278873
Glyma16g00410.1|PACid:26353010	Glyma16g00410.1	I1MJU7	Heat shock protein 70 family	Protein folding	24	24	42.2	73.754	0	150.26	166	3	689	-0.331215	-2.19774	-1.86653	+	0
Glyma02g08400.1|PACid:26287833	Glyma02g08400.1	Q9XET1	HSP2-like chaperones	Protein folding	15	16	80.4	17.747	0	323.31	771	2	153	-0.183149	-1.02228	-0.839127	+	0
Glyma08g05470.1|PACid:26306439	Glyma08g05470.1	I1KQG0	T-complex protein 1 subunit delta	de novo protein folding	4	19	52.3	57.627	0	81.498	150	1	533	-0.199816	-1.21767	-1.01785	+	0.000991453
Glyma11g10480.2|PACid:26297474	Glyma11g10480.2	K7LNW4	Peptidyl-prolyl cis-trans isomerase (PPIase) (EC 5.2.1.8)	Protein folding	8	11	66.2	20.715	0	246.19	436	3	195	-0.207131	-1.1115	-0.904365	+	0
Glyma12g09250.1|PACid:26292084	Glyma12g09250.1	I1LRE4	TCP-1 chaperonin family	de novo protein folding	2	24	57.9	57.1	0	156.3	207	1	527	-0.273317	-0.990389	-0.717072	+	0.00110924
Glyma14g06900.1|PACid:26285157	Glyma14g06900.1	C6T1V2	Small heat shock protein (HSP20) family.	Protein folding	4	7	61.8	17.74	0	143.8	149	1	157	-0.142187	-0.899265	-0.757078	+	0
Glyma16g26920.1|PACid:26351692;Glyma02g07910.1|PACid:26287674	Glyma16g26920.1	I1MNU1	TCP-1 chaperonin family	de novo protein folding	21	21	55	58.471	0	205.61	176	2	545	-0.523798	-1.21474	-0.690938	+	0
Glyma20g33910.1|PACid:26339653	Glyma20g33910.1	I1NHW4	Chaperonin (HSP60) family	Protein folding	2	21	51.7	61.249	0	79.834	60	1	575	-0.182193	-1.16745	-0.985261	+	0
Glyma12g02790.2|PACid:26293648	Glyma12g02790.2	K7LSN8	Peptidyl-prolyl cis-trans isomerase (PPIase) (EC 5.2.1.8)	Protein folding	7	10	50.2	25.22	0	297.85	291	1	241	-0.237427	-0.681354	-0.443927	+	0
Glyma18g53590.1|PACid:26356283	Glyma18g53590.1	I1N5D5	TCP-1 chaperonin family	de novo protein folding	2	20	52.9	59.021	0	91.058	103	1	535	0.244717	-0.574621	-0.819338	+	0.00142222
Glyma03g38340.1|PACid:26335746	Glyma03g38340.1	I1JQX3	Uncharaterized protein	Nucleotide binding	2	17	48.2	58.613	0	127.45	125	2	515	0.0969523	-0.534405	-0.631358	+	0.00256115
Glyma18g00590.1|PACid:26356091;Glyma11g36670.1|PACid:26297202	Glyma18g00590.1	I1MYB0	Selenium-binding protein 1	Selenium binding	15	18	61.4	53.433	0	88.461	78	2	484	-0.664241	-2.33174	-1.6675	+	0
Glyma05g28480.2|PACid:26322137;Glyma05g28480.1|PACid:26322136	Glyma05g28480.2	I1K3S5	S-adenosyl-L-homocysteine hydrolase	Hydrolase activity	2	28	75.3	53.19	0	30.357	88	5	485	-0.955836	-0.671422	0.284414	+	0
Glyma07g00610.1|PACid:26348822	Glyma07g00610.1	I1KG56	Coatomer, beta subunit	ER to Golgi vesicle-mediated transport	4	16	23.5	106.02	0	59.062	44	1	950	-0.918136	-0.811738	0.106398	+	0
Glyma08g23990.1|PACid:26306280;Glyma07g00430.1|PACid:26350751	Glyma08g23990.1	I1KVU0	Vacuolar ATP synthase subunit A	Proton-transporting ATPase activity	24	24	53.8	68.778	0	101.83	74	2	623	-0.747707	-1.19032	-0.442609	+	0.00106452
Glyma19g42010.1|PACid:26327889	Glyma19g42010.1	O49857	Alpha/beta-Hydrolases superfamily protein	Hydrolase activity	6	9	41.9	39.169	0	79.507	56	1	341	0.901419	0.949443	0.0480237	+	0
Glyma01g29480.1|PACid:26323050	Glyma01g29480.1	C6T0L2	Protein SLE3	Seed development	4	8	74.3	11.141	0	18.773	43	1	101	-0.222241	-0.819633	-0.597392	+	0.0010087
Glyma02g36700.1|PACid:26288839	Glyma02g36700.1	I1JGR5	Uncharaterized proteinB	ATP binding	9	41	67.6	71.625	0	142.4	144	2	652	-0.312387	-1.23329	-0.920906	+	0.00103571
Glyma03g39860.1|PACid:26336007	Glyma03g39860.1	C6SYM8	Glycoprotein membrane precursor GPI-anchored	Integral component of membrane	4	4	22.5	21.939	0	100.77	100	1	200	-0.502761	-1.74232	-1.23956	+	0.00145455
Glyma05g38110.1|PACid:26321815	Glyma05g38110.1	I1K6M2	Osmotin 34	Unknown	10	10	48.6	23.813	0	74.062	76	3	222	-0.0521483	-0.885623	-0.833475	+	0
Glyma06g08260.1|PACid:26300470	Glyma06g08260.1	I1K964	N-terminal nucleophile aminohydrolases (Ntn hydrolases) superfamily protein	Endopeptidase activity	2	10	46.4	25.113	0	99.483	75	1	233	-0.36859	-1.48225	-1.11366	+	0.00134375
Glyma06g35680.1|PACid:26300151;Glyma06g35680.3|PACid:26300152;Glyma06g35680.4|PACid:26300153;Glyma06g35680.2|PACid:26300154	Glyma06g35680.1	I1KDR0	ARM repeat superfamily protein	Regulation of molecular function	21	21	64.6	57.109	0	277.21	174	5	525	0.0546197	-1.10688	-1.1615	+	0
Glyma08g05610.1|PACid:26308293;Glyma05g34070.1|PACid:26320542	Glyma08g05610.1	C6TJD3	Receptor for activated C kinase 1C	Unknown	14	14	53.8	35.748	0	161.62	143	2	325	-0.176373	-1.37597	-1.19959	+	0
Glyma08g11070.1|PACid:26310893;Glyma05g28080.1|PACid:26320269;Glyma11g36950.2|PACid:26295525;Glyma11g36950.3|PACid:26295524;Glyma11g36950.1|PACid:26295523	Glyma08g11070.1	C6TFP4	Nuclear transport factor 2B	Transport	4	4	41.5	13.65	0	43.531	46	6	123	-0.108209	-0.771605	-0.663397	+	0.00141176
Glyma08g11400.1|PACid:26308802	Glyma08g11400.1	I1KS58	Selenium-binding protein 1	Selenium binding	9	25	75.8	53.839	0	323.31	310	1	484	-0.45144	-2.95195	-2.50051	+	0
Glyma08g26100.1|PACid:26309351	Glyma08g26100.1	I1KW97	Uncharacterized protein	Integral component of membrane	9	10	43.9	43.024	0	63.333	72	1	383	-0.518131	-1.12625	-0.608115	+	0
Glyma09g01080.1|PACid:26342317	Glyma09g01080.1	I1KZW8	Fibrillin	Unknown	5	9	42.6	33.659	0	89.516	76	1	312	-0.229432	-1.55037	-1.32094	+	0.00148837
Glyma09g36050.2|PACid:26340494;Glyma09g36050.1|PACid:26340493;Glyma12g01291.2|PACid:26291544;Glyma12g01291.1|PACid:26291543	Glyma09g36050.2	I1L5K1	Transducin family protein / WD-4Uncharaterized protein repeat family protein	Unknown	16	16	22.2	121.55	0	63.482	53	5	1118	-0.114908	-1.19161	-1.0767	+	0
Glyma10g05480.3|PACid:26344470;Glyma13g19830.1|PACid:26316748	Glyma10g05480.3	I1L8Q0	Lambda class glutathione S-transferase	Transferase activity	18	19	83.1	27.089	0	202.01	339	4	237	-0.086931	-0.737152	-0.650221	+	0
Glyma11g12471.1|PACid:26296389	Glyma11g12471.1	K7LP96	Uncharacterized protein	Nucleic acid binding	2	7	53.2	16.615	0	58.97	110	7	171	0.03701	-0.59269	-0.6297	+	0
Glyma11g19070.3|PACid:26295568;Glyma11g19070.2|PACid:26295567;Glyma11g19070.1|PACid:26295569	Glyma11g19070.3	K7LQ70	Poly [ADP-ribose] polymerase (PARP) (EC 2.4.2.30)	Protein ADP-ribosylation	15	48	69.4	88.978	0	323.31	302	3	793	0.083667	-1.13732	-1.22098	+	0
Glyma14g38860.1|PACid:26286746	Glyma14g38860.1	I1MBN8	Thiamine pyrophosphate dependent pyruvate decarboxylase family protein	Catalytic activity	4	15	40.3	60.666	0	84.272	108	1	566	-0.228385	-1.24452	-1.01613	+	0
Glyma15g15260.2|PACid:26330157;Glyma15g15260.1|PACid:26330156	Glyma15g15260.2	I1MGG5	Mitochondrial import inner membrane translocase subunit Tim17/Tim22/Tim23 family protein	Unknown	6	8	65.2	14.626	0	36.188	93	2	135	-0.32468	-1.35469	-1.03001	+	0.00109091
Glyma15g15910.1|PACid:26329839	Glyma15g15910.1	I1MGM0	Translationally controlled tumor protein	Binding	2	6	55.7	18.981	0	127.77	107	1	167	0.035999	-0.798573	-0.834572	+	0
Glyma16g31331.1|PACid:26352926	Glyma16g31331.1	K7MID0	CAP16Uncharaterized protein protein	Unknown	42	45	64.8	96.971	0	323.31	481	8	889	0.0276463	-1.68171	-1.70935	+	0.00146565
Glyma16g33710.1|PACid:26352659	Glyma16g33710.1	B1ACD3	Kunitz family trypsin and protease inhibitor protein	Peptidase activity	6	6	50	23.655	0	26.246	45	2	214	0.001246	-0.896286	-0.897532	+	0
Glyma17g05840.3|PACid:26314405	Glyma17g05840.3	C6T5C9	Stress responsive alpha-beta barrel domain protein	Unknown	8	8	50.6	27.656	0	101.47	84	1	253	-0.300733	-1.03236	-0.731631	+	0
Glyma18g32760.1|PACid:26356172	Glyma18g32760.1	I1N1Y7	Plant EC metallothionein-like protein, family 15	Zinc ion binding	4	4	57.8	8.4875	0	107.3	119	1	90	-0.115208	-0.819046	-0.703838	+	0
Glyma18g39933.1|PACid:26354517	Glyma18g39933.1	I1N2I4	NAD(P)-binding Rossmann-fold superfamily protein	Unknown	3	11	63.5	27.631	0	90.335	82	1	255	-0.0561583	-0.817735	-0.761577	+	0
Glyma18g43650.2|PACid:26354195;Glyma18g43650.3|PACid:26354196	Glyma18g43650.2	C6TCN5	Ferritin	Iron ion transport	2	8	28.4	28.078	0	24.29	87	2	250	-0.261283	-1.07974	-0.818456	+	0
Glyma19g29220.1|PACid:26328797	Glyma19g29220.1	I1N8B5	Plant protein of unknown function (DUF639)	Integral component of membrane	11	28	51.6	76.077	0	323.31	289	1	674	-0.038257	-0.823345	-0.785088	+	0.00254286
Glyma19g40550.1|PACid:26328269	Glyma19g40550.1	I1NBD9	Stachyose synthase	Catalytic activity	25	25	45.8	95.244	0	143.16	143	1	860	-0.333727	-1.886	-1.55228	+	0
Glyma03g07470.1|PACid:26335115	Glyma03g07470.1	I1JLC8	Stress induced protein	Protein stabilization	7	9	61	11.505	0	158.53	283	1	105	-0.451256	-0.995213	-0.543957	+	0
Glyma04g01380.1|PACid:26302829;Glyma04g01380.2|PACid:26302830;Glyma06g01421.1|PACid:26300961	Glyma04g01380.1	Q9SDZ0	Isoflavone reductase homolog 2	Catalytic activity	19	19	78.4	33.939	0	323.31	423	4	310	-0.197039	-0.730017	-0.532977	+	0
Glyma08g17100.3|PACid:26309635;Glyma08g17100.2|PACid:26309634	Glyma08g17100.3	K7L731	Uncharaterized protein	Unknown	4	4	51.9	11.476	0	53.919	91	2	104	-0.191631	-0.602559	-0.410927	+	0
Glyma08g25006.1|PACid:26309190	Glyma08g25006.1	K7L8B5	Calcium-binding EF-hand family protein	Calcium ion binding	2	10	72.3	15.281	0	121.21	268	1	137	-0.296145	-0.797309	-0.501164	+	0
Glyma12g06970.1|PACid:26291863	Glyma12g06970.1	C6T374	dessication-induced 1VOC superfamily protein	Unknown	8	8	87.1	15.431	0	55.776	51	1	139	-0.160529	-0.650493	-0.489963	+	0.00144361
Glyma12g09390.1|PACid:26292437;Glyma12g09390.2|PACid:26292438	Glyma12g09390.1	Q9SWB4	Poly [ADP-ribose] polymerase 3 (PARP-3) (EC 2.4.2.30) (NAD(+) ADP-ribosyltransferase 3) (ADPRT-3) (Poly[ADP-ribose] synthase 3)	Protein ADP-ribosylation	24	57	73.1	91.688	0	323.31	1136	2	815	-0.201259	-0.621936	-0.420677	+	0
Glyma13g36780.1|PACid:26315088	Glyma13g36780.1	I1M3M9	Seed biotin-containing protein SBP65	Unknown	33	41	67.5	67.976	0	323.31	1634	1	643	-0.102252	-0.67041	-0.568158	+	0
Glyma14g26400.1|PACid:26285183;Glyma09g28720.1|PACid:26340246;Glyma09g28713.1|PACid:26340698;Glyma09g28706.1|PACid:26342179	Glyma14g26400.1	I1MAC3	Uncharaterized protein	Peptidase inhibitor activity	3	3	27.5	12.044	0	36.852	156	4	109	-0.405839	-0.714247	-0.308408	+	0
Glyma15g01000.1|PACid:26332659	Glyma15g01000.1	I1MCF0	Cystathionine beta-synthase (CBS) protein	Unknown	13	18	70.5	45.196	0	231.03	247	1	413	0.550831	0.815171	0.26434	+	0.0011746
Glyma16g33400.1|PACid:26352806	Glyma16g33400.1	I1MQD2	Uncharaterized protein	Peptidase inhibitor activity	3	3	31.5	12.243	0	46.853	500	1	108	-0.397125	-0.74121	-0.344085	+	0
Glyma19g28990.1|PACid:26327696;Glyma16g04420.1|PACid:26351449	Glyma19g28990.1	I1N898	Tubulin alpha chain	Cytoskeleton organization	4	16	55.4	49.96	0	140.54	152	5	451	-0.371429	-0.870522	-0.499094	+	0
Glyma08g45531.1|PACid:26310503	Glyma08g45531.1	Q39898	kunitz trypsin inhibitor 1	Peptidase activity	6	7	38.2	24.076	0	110.98	598	1	217	0.162238	-0.45269	-0.614928	+	0
Glyma11g21001.1|PACid:26297256	Glyma11g21001.1	K7LQI0	Dirigent protein	Isomerase activity	7	7	30.7	38.527	0	44.282	98	1	348	0.320737	-0.333739	-0.654476	+	0
