# Supplementary material for: Gel-based and gel-free proteome data associated with controlled deterioration treatment of Glycine max seeds
Source: Data Brief. 2017 Oct 2;15:449–53. doi: 10.1016/j.dib.2017.09.056 (PMC5645486; doi:10.1016/j.dib.2017.09.056)
Supplement: Supplementary file 4 — Supplementary material: List of degraded proteins during CDT. [file mmc4.xlsx]

## Sheet: Sheet1
Supplementary Table. 3. List of degraded proteins during CDT
Majority protein IDs	Glyma locus	Acession NO.	Protein description	Function	Unique peptides	Peptides	Sequence coverage [%]	Mol. weight [kDa]	Q-value	Score	MS/MS Count	Number of proteins	Sequence length
Glyma01g03930.1|PACid:26322845;Glyma02g03750.1|PACid:26291010	Glyma01g03930.1	I1J5B4	Threonyl-tRNA synthetase	Cellular amino acid metabolic process	17	17	30.3	82.309	0	33.131	47	2	717
Glyma01g05060.4|PACid:26323300;Glyma01g05060.3|PACid:26323299;Glyma01g05060.2|PACid:26323298;Glyma02g02420.1|PACid:26291414	Glyma01g05060.4	K7K1R2	Cystathionine beta-synthase (CBS) protein	Primary metabolic process	12	12	42	47.811	0	118.89	77	4	443
Glyma01g05500.1|PACid:26324063	Glyma01g05500.1	I1J5P9	Glycosyltransferase	Metabolic process	6	6	20.1	56.17	0	21.236	18	1	493
Glyma01g20460.1|PACid:26323064;Glyma08g31890.1|PACid:26310126	Glyma01g20460.1	I1J6K4	Alpha-xylosidase 1	Carbohydrate metabolic process	9	11	20.9	102.94	0	49.46	28	2	928
Glyma03g22930.2|PACid:26333313;Glyma03g22930.1|PACid:26333312	Glyma03g22930.2	I1JMC0	Transthyretin-like protein	Purine nucleobase metabolic process	2	3	14.8	36.264	0	11.751	9	2	331
Glyma03g33360.1|PACid:26333349;Glyma19g36070.1|PACid:26328088	Glyma03g33360.1	I1JPH8	ATP phosphoribosyl transferase 2	Cellular amino acid metabolic process	4	4	26.5	41.329	0	38.103	22	2	373
Glyma03g37140.1|PACid:26333542	Glyma03g37140.1	I1JQL0	TSPO(outer membrane tryptophan-rich sensory protein)-related	Lipid metabolic process	2	2	23.8	20.483	0	15.013	27	1	185
Glyma04g14810.1|PACid:26305479	Glyma04g14810.1	I1JVV8	Alpha-glucosidase	Carbohydrate metabolic process	9	9	13.4	117.44	0	31.757	24	2	1053
Glyma04g36870.3|PACid:26305114	Glyma04g36870.3	K7KL44	Glyceraldehyde-3-phosphate dehydrogenase C subunit 1	Glucose metabolic process	2	23	61.5	46.762	0	50.194	42	1	426
Glyma04g37790.1|PACid:26303284	Glyma04g37790.1	I1JXQ5	Alpha-mannosidase	Mannose metabolic process	5	7	11.3	114.28	0	11.766	11	2	1011
Glyma04g39390.1|PACid:26304025	Glyma04g39390.1	C6TIQ8	Carbamoyl phosphate synthetase A	Cellular amino acid metabolic process	5	5	16.2	47.954	0	16.452	11	7	438
Glyma04g40990.1|PACid:26302785;Glyma06g13860.1|PACid:26300199	Glyma04g40990.1	I1JYL3	Uncharacterized protein	Carbohydrate metabolic process	6	6	27.9	33.874	0	11.368	21	3	308
Glyma05g28490.1|PACid:26322402;Glyma05g28490.2|PACid:26322403	Glyma05g28490.1	A0A0R4J3C9	Serine hydroxymethyltransferase (SHMT) 4	Cellular amino acid metabolic process	2	28	75.2	51.718	0	19.155	39	2	471
Glyma05g33410.2|PACid:26322569;Glyma05g33410.5|PACid:26322572;Glyma05g33410.4|PACid:26322571;Glyma05g33410.3|PACid:26322570;Glyma03g16940.1|PACid:26336016;Glyma15g33770.2|PACid:26331145	Glyma05g33410.2	K7KRC0	Uncharacterized protein	Carbohydrate metabolic process	6	7	20.4	48.247	0	13.556	15	9	431
Glyma05g34420.1|PACid:26320467	Glyma05g34420.1	I1K5I3	Aspartate-semialdehyde dehydrogenase family protein	Cellular amino acid metabolic process	3	10	35.9	41.14	0	32.916	33	1	376
Glyma06g01790.1|PACid:26301844;Glyma06g01790.2|PACid:26301845	Glyma06g01790.1	I1K7A1	Ribophorin I	Carbohydrate metabolic process	4	10	24.3	68.428	0	32.672	23	2	613
Glyma06g05770.1|PACid:26299379	Glyma06g05770.1	I1K8F4	N-acyltransferase family protein	Nitrogen compound metabolic process	4	4	17.9	38.558	0	17.206	15	1	352
Glyma06g09320.4|PACid:26301475;Glyma06g09320.3|PACid:26301474;Glyma06g09320.1|PACid:26301473;Glyma06g09320.5|PACid:26301476	Glyma06g09320.4	K7KU09	ATP-dependent 6-phosphofructokinase	Fructose 6-phosphate metabolic process	2	9	23.1	55.9	0	24.364	15	4	507
Glyma06g34190.1|PACid:26298999	Glyma06g34190.1	I1KDM8	Lactate/malate dehydrogenase family protein	Carbohydrate metabolic process	3	15	62.3	35.986	0	72.577	35	1	345
Glyma06g46190.3|PACid:26299464;Glyma06g46190.2|PACid:26299463	Glyma06g46190.3	K7KYB2	Aconitate hydratase	Metabolic process	2	12	21.1	104.56	0	15.627	18	2	959
Glyma07g02260.1|PACid:26349377	Glyma07g02260.1	I1KGN9	D-isomer specific 2-hydroxyacid dehydrogenase family protein	Metabolic process	4	4	33.9	34.186	0	23.641	11	1	313
Glyma07g11600.2|PACid:26350066;Glyma07g11600.1|PACid:26350065	Glyma07g11600.2	I1KJ60	Aldose 1-epimerase	Hexose metabolic process	5	5	28.3	37.012	0	20.264	24	3	339
Glyma07g38750.2|PACid:26347586;Glyma07g38750.1|PACid:26347585	Glyma07g38750.2	I1KNA0	ATP-dependent (S)-NAD(P)H-hydrate dehydratase	Metabolic process	2	7	30	39.41	0	18.125	24	2	367
Glyma07g39870.2|PACid:26350857;Glyma17g00910.2|PACid:26311316;Glyma17g00910.1|PACid:26311315;Glyma07g39870.1|PACid:26350856	Glyma07g39870.2	I1KNL8	Thiolase family protein	Metabolic process	3	3	15.1	35.923	0	13.457	7	4	345
Glyma08g22480.1|PACid:26309227;Glyma07g03610.1|PACid:26349716	Glyma08g22480.1	I1KVC1	Aconitase/3-isopropylmalate dehydratase protein	Metabolic process	3	3	21.6	26.041	0	11.487	8	2	245
Glyma08g43640.2|PACid:26308069;Glyma08g43640.1|PACid:26308068	Glyma08g43640.2	K7LA98	SHV3-like 1	Lipid metabolic process	2	5	12.9	71.575	0	10.233	9	2	653
Glyma08g48120.1|PACid:26308295	Glyma08g48120.1	I1KZL9	Mannose-6-phosphate isomerase, type I	Carbohydrate metabolic process	2	5	16.6	46.166	0	6.5711	5	3	421
Glyma09g29460.1|PACid:26340853;Glyma16g33870.1|PACid:26353596	Glyma09g29460.1	C6TNV4	Succinate--CoA ligase [ADP-forming] subunit alpha, mitochondrial	Tricarboxylic acid (TCA) cycle	5	5	29.9	33.791	0	34.997	34	2	324
Glyma10g06590.1|PACid:26344021;Glyma13g20790.1|PACid:26315044;Glyma10g06590.2|PACid:26344022	Glyma10g06590.1	I1L903	Isocitrate dehydrogenase V	Carbohydrate metabolic process,TCA cycle	4	4	15.9	39.383	0	13.136	21	3	359
Glyma10g07090.1|PACid:26347086	Glyma10g07090.1	I1L932	Glycosyltransferase	Metabolic process	9	9	29.2	54.427	0	52.726	20	1	486
Glyma10g28180.1|PACid:26347210	Glyma10g28180.1	I1LAX4	Glutamyl/glutaminyl-tRNA synthetase, class Ic	Cellular amino acid metabolic process	2	9	16	82.913	0	17.6	39	1	733
Glyma10g32850.1|PACid:26346530;Glyma10g32850.2|PACid:26346531	Glyma10g32850.1	I1LC96	Ureidoglycolate amidohydrolase	Metabolic process	12	12	42	49.853	0	65.236	38	3	464
Glyma10g34150.3|PACid:26344070;Glyma10g34150.2|PACid:26344069;Glyma10g34150.1|PACid:26344068;Glyma20g33380.2|PACid:26337997	Glyma10g34150.3	I1LCM6	Lactate/malate dehydrogenase family protein	Carbohydrate metabolic process	4	4	20.6	44.16	0	14.746	17	4	402
Glyma10g38590.1|PACid:26346009	Glyma10g38590.1	I1LDX0	Phosphoglucomutase	Carbohydrate metabolic process	12	12	27.2	68.473	0	39.307	36	2	628
Glyma10g44540.1|PACid:26346216	Glyma10g44540.1	I1LFL5	Catalytics;phosphoglucan, water dikinases	Carbohydrate metabolic process	11	11	16.8	127.31	0	33.371	31	1	1151
Glyma11g03700.4|PACid:26298209;Glyma11g03700.3|PACid:26298208;Glyma11g03700.1|PACid:26298207	Glyma11g03700.4	I1LGR6	Aminoacyl-tRNA ligases	Cellular amino acid metabolic process	4	14	19.6	127.34	0	38.445	45	3	1125
Glyma11g04650.1|PACid:26295829	Glyma11g04650.1	I1LH18	Uncharaterized protein	Metabolic process	9	9	31.1	48.036	0	47.514	32	1	438
Glyma11g08550.4|PACid:26297117;Glyma11g08550.3|PACid:26297116;Glyma11g08550.1|PACid:26297118	Glyma11g08550.4	K7LNL2	Aconitate hydratase	Metabolic process	3	28	45.9	98.445	0	56.335	25	3	901
Glyma11g09990.1|PACid:26296410;Glyma12g02330.1|PACid:26293233	Glyma11g09990.1	I1LIK8	tRNA synthetase class I (I, L, M and V) family protein	Cellular amino acid metabolic process	16	16	18.3	134.86	0	40.261	33	2	1182
Glyma11g10080.1|PACid:26295302	Glyma11g10080.1	I1LIL5	Glycosyl hydrolase superfamily protein	Carbohydrate metabolic process	7	7	42.1	36.675	0	36.614	24	1	340
Glyma11g13070.1|PACid:26297280	Glyma11g13070.1	I1LJJ4	Allene oxide synthase	Sterol metabolic process	13	13	39.1	53.572	0	31.909	47	1	478
Glyma11g14020.1|PACid:26297961;Glyma12g05980.1|PACid:26293543;Glyma11g14020.2|PACid:26297960	Glyma11g14020.1	I1LJU3	Putative glycosyl hydrolase of unknown function (DUF168Uncharaterized protein)	L-arabinose metabolic process	3	3	5.1	95.839	0	11.782	9	3	855
Glyma11g16010.1|PACid:26298286	Glyma11g16010.1	I1LKE7	Beta-galactosidase 8	Carbohydrate metabolic process	6	10	17.8	91.186	0	27.862	21	7	836
Glyma11g33160.1|PACid:26296772	Glyma11g33160.1	I1LM73	UDP-glucose pyrophosphorylase 2	Glycogen metabolic process	7	20	52.4	51.959	0	28.882	24	3	475
Glyma11g37760.3|PACid:26298099;Glyma11g37760.2|PACid:26298098;Glyma11g37760.1|PACid:26298097	Glyma11g37760.3	I1LNG3	Alpha-galactosidase	Carbohydrate metabolic process	5	5	10.4	61.233	0	7.4609	8	10	548
Glyma12g14420.1|PACid:26291986;Glyma06g43546.1|PACid:26298461	Glyma12g14420.1	I1LSB5	Ketol-acid reductoisomerase	Cellular amino acid metabolic process	9	16	37.2	62.784	0	131.08	90	2	576
Glyma13g20780.1|PACid:26316141;Glyma10g06580.1|PACid:26344794	Glyma13g20780.1	I1LZ92	Adenosine kinase 2	Carbohydrate metabolic process	9	11	51.3	37.515	0	46.125	25	2	341
Glyma13g27810.1|PACid:26316473	Glyma13g27810.1	I1M137	Dehydratase family	Cellular amino acid metabolic process	11	11	29	64.115	0	43.963	42	1	601
Glyma13g29410.1|PACid:26315383;Glyma13g29410.5|PACid:26315385;Glyma13g29410.4|PACid:26315384	Glyma13g29410.1	A0A0R0H289	Serine hydroxymethyltransferase 3	Glycine metabolic process	7	7	19.5	57.378	0	27.403	30	5	527
Glyma13g32430.2|PACid:26316017;Glyma13g32430.1|PACid:26316016	Glyma13g32430.2	A0A0R0GTN8	Ribonuclease E inhibitor RraA/Dimethylmenaquinone methyltransferase	Regulation of RNA metabolic process	3	7	59.6	17.588	0	47.371	26	2	166
Glyma13g34560.3|PACid:26316262;Glyma13g34560.2|PACid:26316261;Glyma13g34560.1|PACid:26316263;Glyma12g35840.3|PACid:26293666;Glyma12g35840.2|PACid:26293665;Glyma12g35840.1|PACid:26293667	Glyma13g34560.3	Q8H928	Phosphoenolpyruvate carboxylase	Tricarboxylic acid (TCA) cycle	6	26	33.9	110.67	0	25.083	20	6	967
Glyma14g01290.1|PACid:26286552;Glyma02g47460.1|PACid:26289312	Glyma14g01290.1	I1M6B5	Glucose-1-phosphate adenylyltransferase (ADPase)	Carbohydrate metabolic process	8	8	23.6	55.187	0	17.171	19	2	504
Glyma14g02380.4|PACid:26284803;Glyma14g02380.3|PACid:26284802;Glyma02g46380.2|PACid:26289303;Glyma02g46380.1|PACid:26289302;Glyma14g36540.5|PACid:26286053;Glyma14g36540.4|PACid:26286052;Glyma14g36540.1|PACid:26286051	Glyma14g02380.4	I1M6N5	Transketolase family protein	Cellular amino acid metabolic process	6	6	28.9	38.775	0	25.067	30	7	360
Glyma14g05810.4|PACid:26286572;Glyma14g05810.1|PACid:26286570;Glyma02g42680.1|PACid:26291159;Glyma14g05810.2|PACid:26286571	Glyma14g05810.4	I1M7M8	Uncharaterized protein	Tryptophan metabolic process	4	4	14.2	35.005	0	5.9623	5	4	317
Glyma14g36280.3|PACid:26284738;Glyma14g36280.1|PACid:26284737;Glyma14g36280.4|PACid:26284739;Glyma02g38160.4|PACid:26289058;Glyma02g38160.3|PACid:26289057;Glyma14g36280.2|PACid:26284740;Glyma18g27710.2|PACid:26356169;Glyma08g37270.1|PACid:26309922	Glyma14g36280.3	A0A0R0GEV0	Serine hydroxymethyltransferase (SHMT) 2	Cellular amino acid metabolic process	11	11	42.3	50.664	0	47.826	41	10	459
Glyma14g39160.2|PACid:26285726;Glyma02g40820.4|PACid:26287504;Glyma02g40820.3|PACid:26287505;Glyma02g40820.1|PACid:26287503	Glyma14g39160.2	Q06197	Cytosolic NADP+-dependent isocitrate dehydrogenase	Carbohydrate metabolic process	6	8	28.1	46.049	0	25.098	21	5	413
Glyma15g03120.1|PACid:26332880;Glyma13g42270.1|PACid:26314929	Glyma15g03120.1	I1MD26	Pyridoxal-5\'-phosphate-dependent enzyme family protein	Cellular amino acid metabolic process	2	3	7.9	57.229	0	6.8971	6	2	519
Glyma15g12100.1|PACid:26332726	Glyma15g12100.1	I1MFN0	Fumarylacetoacetase, putative	Metabolic process	4	12	50.1	45.821	0	27.367	32	1	421
Glyma15g25060.1|PACid:26332144	Glyma15g25060.1	I1MI18	Glycosyl hydrolase family protein with chitinase insertion domain	Carbohydrate metabolic process	7	7	31.2	40.085	0	84.613	51	1	365
Glyma15g41370.1|PACid:26332213	Glyma15g41370.1	I1MJB3	Mercaptopyruvate sulfurtransferase 1	Metabolic process (Sulfur compound metabolic process)	2	10	42.2	42.37	0	48.657	31	1	384
Glyma16g00590.1|PACid:26351580	Glyma16g00590.1	I1MJX0	Acetyltransferase component of pyruvate dehydrogenase complex	Pyruvate metabolic process	2	7	18.1	59.608	0	35.075	39	1	547
Glyma16g02110.4|PACid:26352665;Glyma16g02110.3|PACid:26352664;Glyma07g05580.4|PACid:26348859;Glyma07g05580.3|PACid:26348858	Glyma16g02110.4	I1MKC8	UDP-Glycosyltransferase superfamily protein	Carbohydrate metabolic process	9	9	22.3	68.109	0	31.569	43	7	619
Glyma16g03760.2|PACid:26351004;Glyma16g03760.1|PACid:26351003	Glyma16g03760.2	I1MKT9	Glycosyltransferase	Metabolic process	2	2	7.2	53.294	0	5.6669	4	2	483
Glyma17g01960.5|PACid:26311274;Glyma17g01960.4|PACid:26311272;Glyma17g01960.3|PACid:26311271;Glyma17g01960.2|PACid:26311270;Glyma17g01960.1|PACid:26311273;Glyma17g01960.6|PACid:26311275	Glyma17g01960.5	I1MR81	ATP-dependent (S)-NAD(P)H-hydrate dehydratase	Metabolic process	2	7	28.3	39.582	0.0034106	2.6071	5	6	368
Glyma17g03080.2|PACid:26312554;Glyma07g37570.1|PACid:26347495	Glyma17g03080.2	I1MRK1	Uncharacterized protein	Fatty acid metabolic process	5	6	13.1	78.773	0	11.505	13	2	723
Glyma17g06880.3|PACid:26312011;Glyma17g06880.1|PACid:26312010;Glyma17g06880.2|PACid:26312012	Glyma17g06880.3	K7MK70	Galactose mutarotase-like superfamily protein	Carbohydrate metabolic process	3	13	52	33.994	0	53.507	58	5	302
Glyma17g13740.1|PACid:26313346	Glyma17g13740.1	I1MUM8	Malate synthase	Tricarboxylic acid (TCA) cycle	3	13	34	62.774	0	40.861	42	2	556
Glyma18g47760.1|PACid:26357513;Glyma09g38560.1|PACid:26340231	Glyma18g47760.1	A0A0R0FDV1	Ribonuclease E inhibitor RraA/Dimethylmenaquinone methyltransferase	Regulation of RNA metabolic process	5	6	43.4	17.851	0	11.586	14	2	166
Glyma18g50000.1|PACid:26357069;Glyma08g26520.1|PACid:26308912	Glyma18g50000.1	I1N4I6	UDP-glucose 6-dehydrogenase family protein	Carbohydrate metabolic process	7	11	31.7	52.981	0	28.038	37	9	480
Glyma18g52290.1|PACid:26355383;Glyma02g10570.1|PACid:26288297	Glyma18g52290.1	I1N524	Beta-hexosaminidase 1	Carbohydrate metabolic process	3	4	8.7	63.509	0	20.172	21	2	565
Glyma18g52860.3|PACid:26354679;Glyma18g52860.1|PACid:26354678;Glyma18g52860.2|PACid:26354677	Glyma18g52860.3	K7MVE6	O-Glycosyl hydrolases family 17 protein	Carbohydrate metabolic process	6	6	26	39.837	0	35.628	27	3	361
Glyma18g53370.1|PACid:26356104	Glyma18g53370.1	I1N5B5	Mannose-6-phosphate isomerase, type I	Carbohydrate metabolic process	2	5	17.1	46.209	0	20.105	26	1	421
Glyma19g24250.5|PACid:26327503;Glyma19g24250.4|PACid:26327501;Glyma19g24250.3|PACid:26327502;Glyma16g06850.4|PACid:26353838;Glyma16g06850.3|PACid:26353837;Glyma16g06850.1|PACid:26353836;Glyma16g06850.2|PACid:26353839	Glyma19g24250.5	F8SMC3	Glucose-6-phosphate 1-dehydrogenase	Glucose metabolic process	4	4	7.9	59.329	0	9.6143	24	7	518
Glyma19g28770.2|PACid:26327748;Glyma19g28770.1|PACid:26327749;Glyma16g04560.5|PACid:26351405;Glyma16g04560.4|PACid:26351404;Glyma16g04560.1|PACid:26351403	Glyma19g28770.2	C6TDZ0	Glutamate dehydrogenase	Cellular amino acid metabolic process	2	4	14.4	44.525	0	7.2962	13	5	411
Glyma19g37750.2|PACid:26329257;Glyma19g37750.1|PACid:26329256	Glyma19g37750.2	I1NAK9	Starch branching enzyme 2.2	Carbohydrate metabolic process	4	15	25.7	98.812	0	51.935	41	2	868
Glyma19g43230.1|PACid:26328645	Glyma19g43230.1	I1NC74	Uncharaterized protein	Carbohydrate metabolic process	9	9	48.7	32.757	0	47.473	44	1	300
Glyma20g24400.1|PACid:26338338	Glyma20g24400.1	I1NFB9	Diphosphomevalonate decarboxylase	Sterol metabolic process	9	9	35.9	46.385	0	53.735	47	4	421
Glyma03g34300.1|PACid:26335561	Glyma03g34300.1	C6T7V6	Triosephosphate isomerase	Gluconeogenesis	2	11	49.8	33.123	0	43.639	38	3	309
Glyma04g10100.6|PACid:26305555;Glyma04g10100.5|PACid:26305554;Glyma04g10100.1|PACid:26305553;Glyma06g10130.1|PACid:26300895;Glyma04g10100.2|PACid:26305556	Glyma04g10100.6	I1JV71	L-Aspartase-like family protein	Arginine biosynthetic process	5	5	16	52.428	0	11.089	15	5	470
Glyma01g03830.1|PACid:26324670;Glyma02g03860.1|PACid:26287633	Glyma01g03830.1	C6T918	Spermidine synthase 1	Polyamine biosynthetic process	4	4	17.5	37.085	0	8.9073	13	7	338
Glyma01g36990.1|PACid:26322885;Glyma01g36990.2|PACid:26322886;Glyma11g08290.1|PACid:26294789	Glyma01g36990.1	I1J8K2	Regulatory particle non-ATPase 1	Proteasome-mediated ubiquitin-dependent protein catabolic process	2	9	32.3	42.85	0	40.04	37	5	405
Glyma01g42900.2|PACid:26324495	Glyma01g42900.2	K7K578	Glutamate-cysteine ligase	Cellular modified amino acid biosynthetic process	5	5	17.6	57.444	0	18.586	19	2	506
Glyma02g04120.2|PACid:26291468;Glyma02g04120.1|PACid:26291467;Glyma01g03530.1|PACid:26324110	Glyma02g04120.2	I1JC44	ATP-citrate lyase A-1	Acetyl-CoA biosynthetic process	4	7	25.4	46.482	0	38.542	32	3	422
Glyma02g09480.1|PACid:26290913;Glyma07g26980.2|PACid:26349021	Glyma02g09480.1	I1JDI7	UDP-Glycosyltransferase / trehalose-phosphatase family protein	Trehalose biosynthetic process	11	11	20.1	85.458	0	27.938	15	7	746
Glyma03g33830.1|PACid:26335710;Glyma03g33830.2|PACid:26335711;Glyma13g20390.2|PACid:26318479;Glyma13g20390.1|PACid:26318480	Glyma03g33830.1	C6TA11	Pyridoxal-dependent decarboxylase family protein	Lysine biosynthetic process	2	9	25.4	54.058	0	32.301	35	6	488
Glyma03g42370.4|PACid:26335617;Glyma19g45140.1|PACid:26326292;Glyma16g01810.1|PACid:26352017;Glyma07g05220.1|PACid:26350582;Glyma03g42370.1|PACid:26335616;Glyma03g42370.2|PACid:26335618;Glyma03g42370.5|PACid:26335619;Glyma07g05220.2|PACid:26350583	Glyma03g42370.4	I1JS69	Regulatory particle triple-A 1A	Protein catabolic process	13	13	42.9	47.045	0	57.445	56	9	420
Glyma04g38010.1|PACid:26305134	Glyma04g38010.1	I1JXS8	TUDOR-SN protein 1	RNA catabolic process	3	34	43.7	108.99	0	30.402	17	1	990
Glyma04g40030.1|PACid:26302962	Glyma04g40030.1	A0A0R4J387	Chalcone-flavanone isomerase family protein	Flavonoid biosynthetic process	4	7	57.9	23.562	0	15.585	32	1	209
Glyma05g28380.3|PACid:26322139;Glyma08g11370.1|PACid:26310687;Glyma05g28380.1|PACid:26322138	Glyma05g28380.3	K7KQC9	Aspartate kinase-homoserine dehydrogenase ii	Aspartate family amino acid biosynthetic process	5	5	9.9	92.069	0	11.408	7	3	839
Glyma05g33320.1|PACid:26319793	Glyma05g33320.1	I1K565	Uncharacterized protein	RNA catabolic process	5	22	27	108.52	0	32.585	22	1	991
Glyma06g02410.1|PACid:26301296;Glyma06g02410.2|PACid:26301297;Glyma04g02370.1|PACid:26305722;Glyma14g40130.1|PACid:26287237	Glyma06g02410.1	I1K7H0	Uncharaterized protein	Regulation of protein catabolic process	13	13	30.2	55.584	0	45.65	30	7	487
Glyma06g03230.1|PACid:26302022;Glyma04g03180.1|PACid:26303706;Glyma17g37220.1|PACid:26312204;Glyma14g07750.1|PACid:26286097	Glyma06g03230.1	A0A0R4J305	Regulatory particle triple-A ATPase 4A	Protein catabolic process	11	12	45.7	44.579	0	134.4	61	6	398
Glyma06g08380.1|PACid:26299602;Glyma04g08280.1|PACid:26305581	Glyma06g08380.1	I1K970	Uncharaterized protein	Protein catabolic process	13	13	41.5	46.903	0	56.023	42	4	422
Glyma08g05350.1|PACid:26306382	Glyma08g05350.1	I1KQE8	26S proteasome regulatory complex	Regulation of protein catabolic process	4	17	26.2	109.53	0	134.35	57	1	1006
Glyma08g07400.1|PACid:26309804	Glyma08g07400.1	I1KQZ7	Uncharaterized protein	Glutathione catabolic process	13	13	20.5	137.81	0	59.978	24	1	1265
Glyma11g12850.1|PACid:26294962	Glyma11g12850.1	I1LJG9	Uncharaterized protein	Protein catabolic process	2	8	15.2	83.843	0	31.244	28	1	756
Glyma13g19280.1|PACid:26316817;Glyma10g04920.1|PACid:26345666;Glyma19g35510.1|PACid:26328697;Glyma03g32800.1|PACid:26333623	Glyma13g19280.1	A0A0R4J4W3	Regulatory particle AAA-ATPase 2A	Protein catabolic process	7	7	26	49.343	0	112.4	45	6	443
Glyma13g35480.1|PACid:26316050;Glyma12g35070.1|PACid:26292639;Glyma12g35070.2|PACid:26292640	Glyma13g35480.1	I1M3B1	Uncharaterized protein	Metabolic process	5	5	30.3	28.047	0	10.871	20	3	254
Glyma14g40570.1|PACid:26284622;Glyma17g37541.1|PACid:26312218	Glyma14g40570.1	A0A0R0GG96	Isopropyl malate isomerase large subunit 1	Cellular amino acid biosynthetic process	7	7	19.6	54.666	0	13.849	18	3	500
Glyma15g07910.4|PACid:26329619	Glyma15g07910.4	I1MEH3	Allantoinase	Purine nucleobase catabolic process	7	19	53.2	56.645	0	41.934	26	1	513
Glyma16g07800.1|PACid:26351116	Glyma16g07800.1	P29531	Oleosin family protein	Seed oilbody biogenesis	3	8	38.1	23.392	0	26.297	72	1	223
Glyma16g32960.1|PACid:26353108;Glyma09g28100.1|PACid:26342426;Glyma16g32960.2|PACid:26353109	Glyma16g32960.1	I1MQ89	Enolase	Glycolytic process	9	14	44.7	48.032	0	70.641	56	3	445
Glyma17g15490.2|PACid:26314310;Glyma05g05190.1|PACid:26320014;Glyma17g15490.1|PACid:26314309	Glyma17g15490.2	I1MV54	ubiquitin C-terminal hydrolase 3	Ubiquitin-dependent protein catabolic process	4	4	22	25.885	0	10.538	16	3	236
Glyma18g10460.2|PACid:26355438;Glyma18g12920.1|PACid:26356120	Glyma18g10460.2	K7MQT5	Uncharaterized protein	Histidine biosynthetic process	15	15	40.3	62.994	0	61.041	41	4	580
Glyma19g05120.2|PACid:26329037	Glyma19g05120.2	I1N6I4	6-phosphogluconate dehydrogenase, decarboxylating	D-gluconate metabolicprocess	4	15	40.3	55.372	0	13.123	10	1	499
Glyma19g42600.1|PACid:26326424;Glyma19g42600.3|PACid:26326425;Glyma19g42600.2|PACid:26326426	Glyma19g42600.1	I1NC18	Glutathione synthetase	Glutathione biosynthetic process	2	9	26.3	60.835	0	44.595	32	3	547
Glyma20g24850.1|PACid:26339258;Glyma20g24850.3|PACid:26339259;Glyma20g24850.4|PACid:26339260	Glyma20g24850.1	I1NFH7	Uncharaterized protein	Protein catabolic process	2	9	32.3	42.355	0	22.684	17	3	402
Glyma20g25920.1|PACid:26337200	Glyma20g25920.1	I1NFS4	ATP synthase subunit beta	ATP biosynthetic process	3	28	72.6	59.845	0	44.628	46	1	559
Glyma05g36900.1|PACid:26322375;Glyma08g02630.1|PACid:26310881	Glyma05g36900.1	C6T4F9	Nucleoside diphosphate kinase	GTP, UTP, CTP biosythetic process	4	4	23.4	25.211	0	33.351	27	2	235
Glyma07g30090.1|PACid:26350386	Glyma07g30090.1	I1KL55	Beta-ureidopropionase	Pyrimidine matabolism	9	9	34.3	45.593	0	26.303	27	1	408
Glyma10g29780.1|PACid:26344012;Glyma10g29780.2|PACid:26344011	Glyma10g29780.1	I1LBE7	Glycinamide ribonucleotide (GAR) synthetase	Purine nucleobase biosynthetic process	9	9	27.3	49.728	0	21.815	14	2	472
Glyma11g00810.5|PACid:26295549;Glyma11g00810.4|PACid:26295548;Glyma11g00810.2|PACid:26295550;Glyma11g00810.1|PACid:26295551	Glyma11g00810.5	Q8W1A0	Cysteine synthase	Cysteine biosynthetic process from serine	5	9	36.9	34.269	0	84.808	47	10	325
Glyma11g37360.1|PACid:26295860	Glyma11g37360.1	C6TD56	Glyceraldehyde-3-phosphate dehydrogenase C subunit 1	Glycolysis	3	20	79.1	37.014	0	13.429	26	1	340
Glyma05g04940.1|PACid:26320627	Glyma05g04940.1	Q945U3	Acyl-coenzyme A oxidase	Fatty acid beta-oxidation	17	17	36.7	74.535	0	41.03	50	4	665
Glyma06g43050.1|PACid:26300261	Glyma06g43050.1	I1KEN4	Phosphoenolpyruvate carboxylase 1	Phosphoenolpyruvate carboxylase activity	4	18	23.5	110.27	0	27.685	21	1	966
Glyma08g20020.1|PACid:26308013;Glyma08g20020.2|PACid:26308014	Glyma08g20020.1	I1KUN0	UDP-glucose:glycoprotein glucosyltransferases	Protein glycosylation	7	7	6.6	184.15	0	12.178	13	4	1630
Glyma08g06840.1|PACid:26310520	Glyma08g06840.1	C6TI51	L-galactose dehydrogenase-like	Biosynthesis of secondary metabolite	5	5	29.1	34.12	0	31.132	21	1	316
Glyma20g26530.1|PACid:26339384	Glyma20g26530.1	I1NFX7	D-3-phosphoglycerate dehydrogenase	Cellular amino acid biosynthetic process	3	12	33.4	62.818	0	61.485	45	1	595
Glyma02g08390.1|PACid:26287573	Glyma02g08390.1	I1JD96	Oxidoreductase family protein	Oxidoreductase activity	4	4	20.5	39.869	0	8.8499	16	1	361
Glyma02g17470.3|PACid:26288581;Glyma02g17470.4|PACid:26288580;Glyma02g17470.5|PACid:26288579;Glyma02g17470.6|PACid:26288578;Glyma10g02340.2|PACid:26343963;Glyma10g02340.1|PACid:26343962	Glyma02g17470.3	I1JFI7	Adenine nucleotide alpha hydrolases-like superfamily protein	Response to stress	3	3	30.6	14.262	0	17.136	20	6	134
Glyma03g40280.3|PACid:26335520;Glyma03g40280.1|PACid:26335519	Glyma03g40280.3	I1JRI7	Copper/zinc superoxide dismutase 1 (Cu/Zn SOD)	Response to oxidative stress	3	4	43.4	15.236	0	35.123	30	2	152
Glyma04g01130.1|PACid:26303715	Glyma04g01130.1	C6TAX7	Uncharacterized protein	Response to stress	3	3	22	24.164	0	29.65	7	1	214
Glyma04g02360.1|PACid:26304852	Glyma04g02360.1	C6T172	Thioredoxin superfamily protein	Response to oxidative stress	2	2	13.6	26.731	0	14.818	6	1	236
Glyma04g41990.1|PACid:26303689	Glyma04g41990.1	A0A0R4J364	Alcohol dehydrogenase 1	Oxidoreductase activity	2	24	89.5	40.922	0	19.185	18	1	380
Glyma05g35880.1|PACid:26319843;Glyma08g03740.1|PACid:26309962	Glyma05g35880.1	I1K5Z3	6-phosphogluconate dehydrogenase family protein	Oxidoreductase activity	3	3	18	34.935	0	29.506	16	2	333
Glyma05g37900.1|PACid:26321947;Glyma08g01700.1|PACid:26310528;Glyma05g37900.3|PACid:26321948;Glyma05g37900.2|PACid:26321949	Glyma05g37900.1	I1K6J6	Glutathione peroxidase 6	Response to oxidative stress	7	9	56	18.376	0	35.081	48	4	166
Glyma06g02040.1|PACid:26302146;Glyma06g02040.3|PACid:26302147;Glyma04g01920.1|PACid:26305525;Glyma06g02040.4|PACid:26302148;Glyma06g02040.5|PACid:26302149;Glyma04g01920.2|PACid:26305526	Glyma06g02040.1	B0M1A4	Catalase 2	Response to oxidative stress	7	13	42.5	56.735	0	64.546	22	6	492
Glyma06g39800.2|PACid:26298384;Glyma06g39800.1|PACid:26298383	Glyma06g39800.2	A0A0R4J3L4	Adenine nucleotide alpha hydrolases-like superfamily protein	Response to stress	4	7	42	27.465	0	38.396	31	4	255
Glyma06g47780.1|PACid:26302061	Glyma06g47780.1	C6ZS00	Leucine-rich repeat (LRR) family protein	response to stress	10	10	25.8	53.831	0	29.195	44	2	489
Glyma08g02100.2|PACid:26306518;Glyma08g02100.1|PACid:26306517;Glyma05g37430.2|PACid:26319854	Glyma08g02100.2	C6T8Y2	Monodehydroascorbate reductase 6 (MDHAR)	Response to oxidative stress	6	6	19	52.162	0	17.648	17	4	478
Glyma08g05361.1|PACid:26308571	Glyma08g05361.1	K7L505	Dehydrin xero 1	Response to stress	2	2	20.9	9.9178	0	53.194	42	1	91
Glyma08g18690.1|PACid:26308474	Glyma08g18690.1	Q9FQE8	Glutathione S-transferase TAU 19	Response to oxidative stress	3	8	35.6	25.578	0	25.923	23	5	219
Glyma10g00820.1|PACid:26345173;Glyma02g00590.1|PACid:26291171	Glyma10g00820.1	I1L7G4	51 kDa subunit of complex I	Oxidoreductase activity	6	6	22.2	52.83	0	11.51	20	2	482
Glyma11g33700.3|PACid:26297387;Glyma11g33700.4|PACid:26297388	Glyma11g33700.3	K7LRH4	Dehydroascorbate reductase 1 (DHAR)	Response to oxidative stress	2	9	43.4	32.183	0	33.15	50	2	288
Glyma12g00430.1|PACid:26293348	Glyma12g00430.1	I1LNP4	Oxidoreductase, zinc-binding dehydrogenase family protein	Oxidoreductase activity	7	7	37.2	34.832	0	35.702	38	3	328
Glyma12g35620.1|PACid:26293708	Glyma12g35620.1	I1LV40	GroES-like zinc-binding alcohol dehydrogenase family protein	Oxidoreductase activity	5	5	23.4	39.237	0	15.099	11	1	364
Glyma13g24880.1|PACid:26317241	Glyma13g24880.1	I1M0B5	Thioredoxin family protein (Glutaredoxin)	Oxidoreductase activity	11	11	31.6	53.807	0	42.645	25	2	490
Glyma13g27120.1|PACid:26316938	Glyma13g27120.1	I1M0W1	Dehydrin family protein	response to stress	6	8	67.6	15.133	0	106.64	27	1	139
Glyma13g33620.1|PACid:26318621;Glyma13g33620.3|PACid:26318622;Glyma13g33620.2|PACid:26318623	Glyma13g33620.1	A0A0R0H2Z4	Cytochrome P45	Oxidoreductase activity	18	18	45.2	59.877	0	82.806	107	17	524
Glyma16g04200.1|PACid:26352486;Glyma16g04190.4|PACid:26353189;Glyma17g24193.3|PACid:26314313;Glyma17g24193.2|PACid:26314312;Glyma17g24193.1|PACid:26314311	Glyma16g04200.1	I1MKY6	Dehydrin family protein	response to stress	2	2	14.3	9.4421	0	6.9078	8	5	84
Glyma17g18320.1|PACid:26312582	Glyma17g18320.1	I1MVS9	FAD-dependent oxidoreductase family protein	Oxidoreductase activity	4	4	11.7	43.864	0	11.141	11	2	412
Glyma18g13630.1|PACid:26356502;Glyma08g41960.1|PACid:26308503	Glyma18g13630.1	I1N104	Glutathione S-transferase PHI 9	Response to oxidative stress	2	2	17.2	24.889	0	24.593	13	2	215
Glyma18g40480.2|PACid:26356112	Glyma18g40480.2	A0A0R0F1L5	Uncharaterized protein	Oxidoreductase activity	5	5	32.2	28.358	0	38.923	9	4	264
Glyma18g52250.1|PACid:26355302;Glyma18g52250.2|PACid:26355303	Glyma18g52250.1	I1N520	NAD(P)-linked oxidoreductase superfamily protein	Oxidoreductase activity	12	12	58.4	35.136	0	60.658	51	2	315
Glyma19g01160.1|PACid:26327736	Glyma19g01160.1	I1N5R7	Zinc-binding dehydrogenase family protein	Oxidoreductase activity	15	16	71.7	34.681	0	100.48	101	5	322
Glyma19g41690.1|PACid:26328702;Glyma03g39130.1|PACid:26333272	Glyma19g41690.1	E3W9C1	thioredoxin family protein	Response to oxidative stress	2	4	16.6	39.82	0	8.3297	9	2	362
Glyma19g43910.1|PACid:26327640;Glyma03g41290.1|PACid:26334296	Glyma19g43910.1	I1NCF0	ILITYHIA	Cellular response to stress	18	18	11.3	287.89	0	38.565	28	2	2630
Glyma20g32030.1|PACid:26337334;Glyma20g32030.2|PACid:26337333;Glyma10g35490.2|PACid:26344200	Glyma20g32030.1	I1NHG0	Phosphoglucosamine mutase family protein	Response to oxidative stress	5	5	18	58.147	0	28.926	20	5	544
Glyma12g10150.1|PACid:26292991;Glyma11g17930.1|PACid:26294999;Glyma11g17930.2|PACid:26295000;Glyma12g10150.2|PACid:26292992;Glyma12g31620.1|PACid:26292097	Glyma12g10150.1	Q9SWB5	Seed maturation protein PM37	Response to heat	8	8	35	46.301	0	31.337	12	7	417
Glyma01g02480.1|PACid:26325227	Glyma01g02480.1	I1J4X9	Zincin-like metalloproteases family protein	Proteolysis	4	27	53.5	88.457	0	20.19	24	3	787
Glyma02g16710.1|PACid:26290700	Glyma02g16710.1	A0A0R4J2Q1	Eukaryotic aspartyl protease family protein	Proteolysis	4	4	16.1	46.448	0	11.271	10	2	435
Glyma02g46860.3|PACid:26289237;Glyma14g01850.9|PACid:26286562;Glyma14g01850.8|PACid:26286561;Glyma14g01850.7|PACid:26286560;Glyma14g01850.6|PACid:26286559;Glyma14g01850.10|PACid:26286563;Glyma02g46860.5|PACid:26289236;Glyma02g46860.4|PACid:26289235	Glyma02g46860.3	I1JJI5	Proteasome subunit beta type	Proteolysis	5	5	29.1	21.367	0	48.077	35	8	199
Glyma05g35260.1|PACid:26319652;Glyma05g35260.2|PACid:26319653	Glyma05g35260.1	I1K5T3	ATP-dependent caseinolytic (Clp) protease/crotonase family protein	Proteolysis	3	8	27.7	44.596	0	26.233	27	2	408
Glyma06g17960.1|PACid:26299043;Glyma04g37030.6|PACid:26303339;Glyma04g37030.5|PACid:26303338;Glyma04g37030.4|PACid:26303337	Glyma06g17960.1	I1KC47	Proteasome subunit beta type	Proteolysis	10	10	54.4	29.262	0	85.951	92	4	272
Glyma07g39240.1|PACid:26350198;Glyma07g39240.2|PACid:26350199	Glyma07g39240.1	I1KNG0	Aspartyl protease	Proteolysis	3	10	24.7	55.684	0	12.455	24	2	514
Glyma08g01921.1|PACid:26308377	Glyma08g01921.1	K7L4F4	Peptidase M1 family protein	Proteolysis	11	35	52.4	104.18	0	33.65	20	1	922
Glyma08g04460.1|PACid:26310397;Glyma08g04460.3|PACid:26310399;Glyma08g04460.2|PACid:26310398	Glyma08g04460.1	I1KQ42	ATP-dependent caseinolytic (Clp) protease/crotonase family protein	Proteolysis	3	8	24.3	44.577	0	7.0491	13	3	408
Glyma10g35100.1|PACid:26345551;Glyma20g32454.1|PACid:26339652	Glyma10g35100.1	Q43448	Cysteine proteinase	Proteolysis	5	5	13.7	41.59	0	26.402	30	2	380
Glyma13g27820.1|PACid:26315454	Glyma13g27820.1	I1M138	Aspatyl protease	Proteolysis	4	4	14.2	51.191	0	17.843	15	1	473
Glyma20g22400.1|PACid:26339648;Glyma10g28370.5|PACid:26347267;Glyma10g28370.4|PACid:26347266;Glyma10g28370.1|PACid:26347265	Glyma20g22400.1	I1NEU4	Aspartyl protease	Proteolysis	4	5	12	56.077	0	17.006	72	4	507
Glyma20g38780.1|PACid:26337772	Glyma20g38780.1	I1NJ89	peptidase M1 family protein	Proteolysis	11	11	26.6	68.546	0	49.199	36	1	610
Glyma07g01480.1|PACid:26349999;Glyma08g20900.2|PACid:26309652	Glyma07g01480.1	I1KGF2	Ubiquitin-specific protease 6	Protein deubiquitination	7	7	25.4	54.236	0	24.801	20	2	480
Glyma15g07130.4|PACid:26332237;Glyma15g07130.3|PACid:26332236;Glyma13g32170.4|PACid:26318387;Glyma13g32170.3|PACid:26318386	Glyma15g07130.4	I1ME83	Ubiquitin thioesterase	Protein deubiquitination	8	8	50.2	34.01	0	12.614	9	5	301
Glyma01g09310.1|PACid:26323386;Glyma02g13790.1|PACid:26288199	Glyma01g09310.1	I1J675	Chaperone protein htpG family protein	Protein folding	7	10	18.7	90.113	0	25.578	16	2	793
Glyma02g47210.1|PACid:26287820	Glyma02g47210.1	I1JJL6	Heatshock protein 90kDa	Protein folding	5	34	49.3	80.328	0	13.61	17	3	702
Glyma06g08810.1|PACid:26302021;Glyma04g08710.1|PACid:26305264	Glyma06g08810.1	I1K9B8	Uncharaterized protein	Protein folding in endoplasmic reticulum	10	10	16.8	110.33	0	27.883	13	2	983
Glyma06g17360.1|PACid:26299037;Glyma04g37740.1|PACid:26303713;Glyma05g38510.1|PACid:26320101;Glyma04g37740.2|PACid:26303714;Glyma08g01140.1|PACid:26308072	Glyma06g17360.1	I1KBY3	Chaperone protein, CLPC homologue 1	Protein folding	16	16	29.1	102.5	0	57.994	62	5	922
Glyma07g04860.1|PACid:26347801	Glyma07g04860.1	A0A0R4J3N3	Small heat shock protein (HSP20) family	Protein folding	4	4	41.4	18.207	0	13.185	15	2	162
Glyma13g10700.1|PACid:26317349	Glyma13g10700.1	I1LXK6	Heat shock protein 70 family	Protein folding	8	8	12.1	99.037	0	20.764	21	2	891
Glyma13g40130.1|PACid:26317560	Glyma13g40130.1	I1M4K9	Protein disulfide-isomerase	Protein folding	2	11	25.3	62.381	0	18.62	12	1	558
Glyma13g43630.1|PACid:26315028;Glyma13g43630.2|PACid:26315029	Glyma13g43630.1	I1M5L7	Heat shock protein 70 family	Protein folding	8	34	50.2	95.458	0	31.186	28	2	863
Glyma14g06910.1|PACid:26287067	Glyma14g06910.1	A0A0R0GA14	Small heat shock protein (HSP20) family	Protein folding	5	6	48.4	17.91	0	9.9935	9	1	159
Glyma18g08220.1|PACid:26357317	Glyma18g08220.1	D6C4Z9	HSP 90-1	Protein folding	3	36	53	80.379	0	60.136	28	1	702
Glyma20g39340.2|PACid:26337407;Glyma20g39340.3|PACid:26337406;Glyma20g39340.1|PACid:26337405	Glyma20g39340.2	I1NJE9	Peptidyl-prolyl cis-trans isomerase	protein folding	4	4	28.8	22.714	0	27.512	22	4	212
Glyma01g03610.1|PACid:26325214	Glyma01g03610.1	I1J582	Eukaryotic translation initiation factor 3 subunit I	Translation inititaion factor	2	7	37.1	35.858	0	27.792	21	1	326
Glyma02g36500.4|PACid:26288767;Glyma02g36500.1|PACid:26288766	Glyma02g36500.4	I1JGP5	Eukaryotic elongation factor 5A-1	Translation elogation factor	2	8	55	17.472	0	9.7905	5	2	160
Glyma03g00470.1|PACid:26336042;Glyma07g14870.1|PACid:26349307	Glyma03g00470.1	I1JK05	Eukaryotic translation initiation factor 3 subunit B	Translation elogation factor	12	12	23	82.744	0	48.736	30	3	718
Glyma03g36470.1|PACid:26333128	Glyma03g36470.1	I1JQD9	Eukaryotic translation initiation factor 3 (eIF3)	Translation inititaion factor	6	12	19.2	104.64	0	42.812	36	1	926
Glyma04g40470.1|PACid:26303237;Glyma04g40430.2|PACid:26303939	Glyma04g40470.1	I1JYG3	Ribosomal protein L6 family	Translation	4	6	44.8	21.745	0	41.822	28	2	192
Glyma05g02670.3|PACid:26320721;Glyma05g02670.2|PACid:26320720	Glyma05g02670.3	K7KMT9	Elongation factor Tu	Translation elogation factor	7	16	50.1	52.507	0	32.039	48	3	479
Glyma05g34120.7|PACid:26322210;Glyma05g34120.6|PACid:26322209;Glyma05g34120.5|PACid:26322208;Glyma05g34120.2|PACid:26322211	Glyma05g34120.7	I1K5F2	Translation elongation factor EF1A	Translation elogation factor	3	11	29.8	56.157	0	39.512	36	5	504
Glyma05g34570.1|PACid:26321822;Glyma11g02250.1|PACid:26297652;Glyma11g02190.1|PACid:26296358;Glyma02g09370.1|PACid:26290274	Glyma05g34570.1	I1K5K3	Ribosomal protein S5 family protein	Translation	5	5	27.2	29.831	0	12.343	16	5	272
Glyma05g34680.2|PACid:26319555;Glyma08g04990.4|PACid:26307335;Glyma08g04990.3|PACid:26307334;Glyma05g34680.7|PACid:26319554;Glyma05g34680.6|PACid:26319553;Glyma05g34680.5|PACid:26319552	Glyma05g34680.2	I1K5L6	Ribosomal protein S7e family protein	Translation	2	3	31.4	21.717	0	32.279	30	6	188
Glyma06g18640.1|PACid:26301437	Glyma06g18640.1	I1KCA8	Elongation factor Tu	Translation	2	17	51.8	52.129	0	12.275	14	1	479
Glyma07g04890.1|PACid:26349238;Glyma16g01460.1|PACid:26352304	Glyma07g04890.1	O22518	40S ribosomal protein SA	translation	5	5	20.3	33.906	0	19.283	9	5	310
Glyma08g40110.1|PACid:26310566;Glyma18g18050.1|PACid:26355080	Glyma08g40110.1	I1KXJ9	Eukaryotic translation initiation factor 3 subunit G	Translation inititaion factor	6	6	32.4	32.1	0	18.166	20	2	290
Glyma12g29340.1|PACid:26293967;Glyma13g40276.1|PACid:26317460	Glyma12g29340.1	I1LTG9	Preprotein translocase Sec, Sec61-beta subunit protein	Posttranslational protein targeting to membrane, translocation	3	3	51.4	10.557	0	34.244	26	6	105
Glyma13g42830.1|PACid:26314628;Glyma15g02610.1|PACid:26331937	Glyma13g42830.1	I1M5E1	Ribosomal L28e protein family	Translation	5	5	40	16.945	0	23.945	13	2	150
Glyma15g40750.1|PACid:26332267;Glyma08g18240.1|PACid:26310705;Glyma08g18240.2|PACid:26310706	Glyma15g40750.1	C6TAN4	eukaryotic translation initiation factor 2 gamma subunit (eIF2)	Translation inititaion factor	8	8	28.5	50.93	0	17.598	19	3	466
Glyma16g05530.1|PACid:26351170	Glyma16g05530.1	I1MLC3	Translocon-associated protein subunit beta	Cotranslational protein targeting to membrane	3	4	26.8	20.918	0	26.97	23	2	194
Glyma16g34180.1|PACid:26351840;Glyma09g29600.1|PACid:26342542;Glyma16g26600.1|PACid:26352587;Glyma02g07560.4|PACid:26289427;Glyma02g07560.3|PACid:26289426;Glyma16g04890.1|PACid:26351067	Glyma16g34180.1	I1MQJ9	Eukaryotic release factor 1-3	Translation factor	4	4	10.5	49.026	0	11.773	24	6	437
Glyma17g00470.8|PACid:26312964;Glyma17g00470.7|PACid:26312963;Glyma17g00470.6|PACid:26312962;Glyma17g00470.5|PACid:26312961	Glyma17g00470.8	I1MQS8	Translation elongation factor EF1B, gamma chain	Translation	2	8	33.9	43.807	0	39.088	33	4	384
Glyma17g00820.1|PACid:26312312;Glyma08g04690.2|PACid:26307185;Glyma05g35030.1|PACid:26322100;Glyma07g39980.1|PACid:26349570;Glyma08g04690.1|PACid:26307184;Glyma17g00820.2|PACid:26312313	Glyma17g00820.1	I1MQW1	Ribosomal protein S19 family protein	Translation	3	3	40.6	17.347	0	17.175	20	6	155
Glyma17g18200.1|PACid:26313659;Glyma06g14950.1|PACid:26298822;Glyma05g21370.1|PACid:26320015;Glyma04g39940.1|PACid:26305980;Glyma14g38950.2|PACid:26287064;Glyma02g40660.1|PACid:26289867;Glyma16g06000.2|PACid:26353097	Glyma17g18200.1	A0A0R0FE22	40S ribosomal protein S26	Translation	2	2	18.6	14.903	0	8.0856	26	7	129
Glyma19g33570.1|PACid:26328226;Glyma03g30720.1|PACid:26334936	Glyma19g33570.1	I1N9E6	GTP binding Elongation factor Tu family protein	Translation elogation factor	8	9	33.8	49.109	0	54.659	34	4	452
Glyma19g35661.1|PACid:26327443;Glyma03g32950.5|PACid:26335219;Glyma03g32950.4|PACid:26335218;Glyma03g32950.3|PACid:26335220	Glyma19g35661.1	K7MYU5	eukaryotic translation initiation factor 3A (eIF3)	Translation inititaion factor	5	5	11.6	111.77	0	22.348	11	4	957
Glyma20g35750.2|PACid:26338886;Glyma20g35750.1|PACid:26338887;Glyma16g33370.4|PACid:26353483;Glyma09g28640.1|PACid:26342303;Glyma09g28640.2|PACid:26342302;Glyma10g31890.2|PACid:26345242	Glyma20g35750.2	I1NIE5	Translation initiation factor 6 (eIF6)	Translation inititaion factor	4	4	27.8	26.554	0	19.47	13	9	245
Glyma01g37910.1|PACid:26325336	Glyma01g37910.1	I1J8U0	Regulator of chromosome condensation (RCC1) family protein	Unknwon	6	6	25.5	45.605	0	45.877	22	1	431
Glyma01g45000.1|PACid:26324242	Glyma01g45000.1	I1JAV0	Alpha/beta-Hydrolases superfamily protein	Hydrolase activity	10	10	48.1	35.198	0	71.639	81	1	320
Glyma02g03230.1|PACid:26291400	Glyma02g03230.1	I1JBW7	Matrixin family protein	Zinc ion binding	4	4	14.5	44.054	0	50.153	35	3	393
Glyma02g19380.2|PACid:26288823;Glyma02g19380.3|PACid:26288822;Glyma02g19380.1|PACid:26288821	Glyma02g19380.2	I1JFN4	Uncharaterized protein	Metal ion binding	2	2	23.9	11.554	0	4.8316	4	3	109
Glyma03g04960.1|PACid:26334027;Glyma03g04920.1|PACid:26335969;Glyma01g32750.1|PACid:26323199	Glyma03g04960.1	C6TFC1	Non-specific lipid-transfer protein	Lipid transport	2	2	26.2	12.367	0	32.258	21	3	122
Glyma03g07420.5|PACid:26334573;Glyma03g07420.4|PACid:26334572;Glyma03g07420.3|PACid:26334574	Glyma03g07420.5	I1JLC4	Peptidase M24, methionine aminopeptidase	Methionyl amino peptidase activity	2	9	36.9	43.017	0	22.719	12	3	390
Glyma03g27570.1|PACid:26335130	Glyma03g27570.1	I1JMZ3	Nascent polypeptide-associated complex (NAC), alpha subunit family protein	Unknwon	2	7	60.1	22.13	0	50.49	25	1	203
Glyma03g33910.1|PACid:26334406;Glyma03g33910.2|PACid:26334407;Glyma03g33910.3|PACid:26334408	Glyma03g33910.1	I1JPN3	Adenosine kinase 2	Adenosine kinase activity	3	13	50.4	37.945	0	43.168	40	4	343
Glyma03g41030.1|PACid:26335211;Glyma09g25350.1|PACid:26340390;Glyma19g43680.2|PACid:26328701	Glyma03g41030.1	I1JRR6	Uncharaterized protein	Integral component of membrane	4	4	15.4	27.168	0	7.3951	27	3	240
Glyma04g03860.1|PACid:26303776;Glyma06g03960.1|PACid:26298460	Glyma04g03860.1	I1JTG3	Serine protease inhibitor (SERPIN) family protein	Serine-type endopeptidase inhibitor activity	8	8	33.9	42.729	0	42.751	44	2	389
Glyma04g06210.1|PACid:26304008	Glyma04g06210.1	I1JU43	NAD(P)-binding Rossmann-fold superfamily protein	Oxidation-reduction process	11	11	53.3	30.724	0	32.803	50	2	287
Glyma04g33350.1|PACid:26304297;Glyma06g20970.1|PACid:26299091	Glyma04g33350.1	I1JWT8	Expansin A15	Plant-type cell wall organization	3	3	24.2	26.707	0	15.9	8	9	248
Glyma04g39475.1|PACid:26304978	Glyma04g39475.1	K7KLJ9	Uncharaterized protein	Unknwon	2	3	13.8	24.379	0	17.376	43	1	218
Glyma04g41010.6|PACid:26302898;Glyma04g41010.5|PACid:26302897;Glyma04g41010.1|PACid:26302896;Glyma06g13840.5|PACid:26300549;Glyma06g13840.4|PACid:26300550;Glyma04g41010.3|PACid:26302899	Glyma04g41010.6	I1JYL8	Cytochrome B5 isoform E	Metal ion binding	2	2	29.9	15.276	0	22.474	9	6	134
Glyma04g42930.1|PACid:26303214;Glyma04g42930.2|PACid:26303215;Glyma06g11820.1|PACid:26298441	Glyma04g42930.1	I1JZ72	Lysm domain GPI-anchored protein 1 precursor	Peptidoglycan binding	4	4	24.2	43.268	0	73.379	22	3	417
Glyma05g07640.4|PACid:26322455;Glyma05g07640.3|PACid:26322454	Glyma05g07640.4	K7KNG2	tRNA synthetase beta subunit family protein	Phenylalanine-tRNA ligase activity	2	9	25.6	70.782	0	56.448	34	2	630
Glyma05g23230.1|PACid:26319493;Glyma17g16831.1|PACid:26311280;Glyma05g23230.2|PACid:26319494	Glyma05g23230.1	I1K2I1	Tubulin alpha-4 chain	Microtubule-based process	3	14	46.4	49.597	0	66.945	49	3	450
Glyma05g28400.2|PACid:26320975;Glyma05g28400.1|PACid:26320974	Glyma05g28400.2	I1K3R6	Selenium-binding protein 1	Selenium binding	9	25	76.2	54.194	0	110.05	55	2	488
Glyma05g34360.1|PACid:26319734;Glyma08g05280.1|PACid:26308335	Glyma05g34360.1	C5NTE7	Rsdv1 resistance like protein	Protein import into mitochondrial matrix	3	3	15.9	34.27	0	4.4101	3	2	308
Glyma05g36140.1|PACid:26320616	Glyma05g36140.1	I1K622	Class II aminoacyl-tRNA and biotin synthetases superfamily protein	Asparaginyl-tRNA aminoacylation	2	7	19.8	63.304	0	12.429	28	1	567
Glyma05g36260.1|PACid:26320138	Glyma05g36260.1	I1K635	Peptidase M24, methionine aminopeptidase	Methionyl amino peptidase activity	3	3	17.1	54.688	0	11.566	13	1	486
Glyma06g02240.1|PACid:26302045	Glyma06g02240.1	I1K7F4	Uncharaterized protein	Copper ion binding	3	8	24.1	60.812	0	43.253	33	1	547
Glyma06g04760.1|PACid:26299226	Glyma06g04760.1	I1K843	NAD(P)-binding Rossmann-fold superfamily protein	Catalytic activity	9	9	32.7	43.639	0	31.222	33	2	388
Glyma06g07280.3|PACid:26299056;Glyma06g07280.2|PACid:26299055;Glyma04g07180.4|PACid:26303769;Glyma04g07180.3|PACid:26303768;Glyma08g22570.2|PACid:26306911;Glyma07g03530.3|PACid:26349885;Glyma04g07180.5|PACid:26303770	Glyma06g07280.3	A0A0R0JKX7	Uncharaterized protein	ATP binding	7	7	30	48.275	0	22.601	25	7	427
Glyma06g10650.2|PACid:26298569;Glyma06g10650.1|PACid:26298568;Glyma04g10820.1|PACid:26304620;Glyma04g10820.4|PACid:26304622;Glyma06g10650.4|PACid:26298571;Glyma06g10650.3|PACid:26298570;Glyma04g10820.3|PACid:26304621;Glyma14g35410.1|PACid:26286028;Glyma02g37120.1|PACid:26288431;Glyma14g35410.2|PACid:26286027;Glyma08g47900.1|PACid:26306709	Glyma06g10650.2	I1K9V8	Uncharaterized protein	Protein domain specific binding	2	5	20.8	29.13	0	10.5	14	34	259
Glyma06g11640.1|PACid:26299609;Glyma04g43080.1|PACid:26304396	Glyma06g11640.1	I1KA75	Pyridoxal phosphate (PLP)-dependent transferases superfamily protein	Biosynthetic process	3	3	11.8	48.534	0	9.3344	4	2	439
Glyma06g12250.1|PACid:26302059	Glyma06g12250.1	I1KAD3	DPP6 N-terminal domain-like protein	Unknwon	11	11	28.2	79.93	0	65.13	54	1	723
Glyma06g17310.2|PACid:26301138;Glyma04g37770.1|PACid:26303592;Glyma18g02340.1|PACid:26356745;Glyma11g36090.2|PACid:26295542	Glyma06g17310.2	K7KVG4	Fibrillarin 2	rRNA processing	6	6	28.2	32.439	0	14.682	12	4	305
Glyma06g19000.1|PACid:26299092	Glyma06g19000.1	I1KCD7	ATPase, AAA-type, CDC48 protein	ATP binding	5	42	69.5	90.943	0	70.834	26	1	814
Glyma06g19250.1|PACid:26301679;Glyma04g35730.1|PACid:26303996	Glyma06g19250.1	I1KCF1	Uncharacterized protein	Unknwon	4	4	18	44.377	0	14.916	12	3	406
Glyma06g22050.6|PACid:26302388;Glyma06g22050.5|PACid:26302387;Glyma06g22050.1|PACid:26302386;Glyma06g22050.2|PACid:26302389	Glyma06g22050.6	I1KD11	Gamma subunit of Mt ATP synthase	ATP synthesis coupled proton transport	3	8	31.7	35.246	0	80.348	39	4	322
Glyma06g24780.1|PACid:26299508	Glyma06g24780.1	I1KDB2	Nudix hydrolase homolog 19	Hydrolase activity	7	7	22.1	47.357	0	15.755	21	1	426
Glyma06g44990.2|PACid:26302488;Glyma12g12300.2|PACid:26293320	Glyma06g44990.2	K7KY48	Alpha/beta-Hydrolases superfamily protein	Hydrolase activity	5	12	38.1	40.197	0	31.763	39	2	357
Glyma07g05130.1|PACid:26347651	Glyma07g05130.1	I1KHJ4	Alanine aminotransferase 2	Catalytic activity	2	14	44.5	59.909	0	111.77	53	1	541
Glyma07g15960.1|PACid:26349398	Glyma07g15960.1	C6THR8	NAD(P)-binding Rossmann-fold superfamily protein	Unknwon	3	11	48.9	35.67	0	17.836	18	1	331
Glyma07g31570.1|PACid:26348768;Glyma12g04905.2|PACid:26291778;Glyma12g04905.1|PACid:26291777;Glyma13g24850.1|PACid:26318486	Glyma07g31570.1	I1KLJ1	AAA-type ATPase family protein	ATPase activity	3	3	6.8	81.926	0	10.332	17	4	746
Glyma07g33860.4|PACid:26350116;Glyma07g33860.3|PACid:26350117;Glyma02g11580.1|PACid:26287438;Glyma07g33860.2|PACid:26350118	Glyma07g33860.4	I1KM25	Poly(A) binding protein 8	Nucleotide binding	8	11	26.4	70.911	0	55.197	32	4	651
Glyma07g35310.2|PACid:26349683	Glyma07g35310.2	C6TMA8	Uncharaterized protein	Unknwon	6	6	76.5	12.236	0	27.825	9	2	119
Glyma08g02261.2|PACid:26306325;Glyma08g02261.1|PACid:26306324	Glyma08g02261.2	K7L4G7	P-loop containing nucleoside triphosphate hydrolases superfamily protein	ATP binding	14	30	46.5	95.326	0	260.25	199	10	853
Glyma08g03410.1|PACid:26309403;Glyma05g36240.1|PACid:26321444	Glyma08g03410.1	I1KPT1	Mitochondrial ATP synthase subunit G protein	Transport	2	2	21.3	14.028	0	5.7326	4	2	122
Glyma08g03660.1|PACid:26308565;Glyma05g35970.2|PACid:26320232;Glyma05g35970.1|PACid:26320231	Glyma08g03660.1	C6SVT2	Profilin 5	Binding	2	3	38.9	14.028	0	9.5565	45	7	131
Glyma08g03970.1|PACid:26309844;Glyma05g35700.2|PACid:26321431;Glyma05g35700.1|PACid:26321430	Glyma08g03970.1	I1KPY5	Lactoylglutathione lyase	Lactoylglutathione lyase activity	5	7	25	39.596	0	13.465	18	5	356
Glyma08g04700.1|PACid:26307518	Glyma08g04700.1	I1KQ70	Uncharaterized protein	Catalytic activity	4	15	23.1	87.566	0	35.021	38	1	792
Glyma08g07590.1|PACid:26306352;Glyma13g07900.1|PACid:26319398	Glyma08g07590.1	I1KR17	Uncharaterized protein	Unknwon	4	4	20.7	32.539	0	13.282	25	2	304
Glyma08g11800.1|PACid:26308307	Glyma08g11800.1	I1KS98	Ubiquitin-associated (UBA)/TS-N domain-containing protein	Metal ion binding	6	6	32	46.754	0	32.608	23	2	415
Glyma08g17450.1|PACid:26310369;Glyma08g17450.2|PACid:26310370	Glyma08g17450.1	I1KTW3	Aldehyde dehydrogenase 5F1	Oxidation-reduction process	4	13	38.2	57.636	0	15.449	6	3	537
Glyma08g27590.1|PACid:26307899;Glyma08g27590.2|PACid:26307900	Glyma08g27590.1	I1KWI0	Uncharaterized protein	Cellulose biosynthetic process	2	6	22.1	40.153	0	17.442	12	2	353
Glyma08g29130.4|PACid:26306246;Glyma08g29130.3|PACid:26306245	Glyma08g29130.4	I1KWT3	NAD(P)-linked oxidoreductase superfamily protein	Unknwon	4	12	42.1	37.487	0	22.963	11	2	342
Glyma08g42730.1|PACid:26310660	Glyma08g42730.1	I1KY71	Alpha/beta-Hydrolases superfamily protein	Hydrolase activity	4	4	12.8	75.498	0	22.485	11	1	681
Glyma08g43390.2|PACid:26309780;Glyma08g43250.4|PACid:26310281;Glyma08g43250.3|PACid:26310280;Glyma18g10340.1|PACid:26355962;Glyma18g10170.2|PACid:26356974	Glyma08g43390.2	K7LA80	Uncharaterized protein	Integral component of membrane	8	8	37.6	41.324	0	44.226	33	5	375
Glyma08g45610.1|PACid:26306689	Glyma08g45610.1	C6K8D0	kunitz trypsin inhibitor 1	Endopeptidase inhibitor activity	5	5	27.7	25.947	0	36.542	55	1	238
Glyma08g46080.1|PACid:26307775	Glyma08g46080.1	I1KZ18	Plant EC metallothionein-like protein, family 15	Zinc ion binding	3	3	33	8.893	0	124.89	123	1	91
Glyma09g00660.2|PACid:26343070;Glyma09g00660.1|PACid:26343071	Glyma09g00660.2	I1KZT2	Lactoylglutathione lyase	Lactoylglutathione lyase activity	3	12	43.2	32.41	0	11.099	54	3	287
Glyma09g02241.2|PACid:26340217;Glyma15g13141.1|PACid:26332191;Glyma09g02241.1|PACid:26340216	Glyma09g02241.2	K7LBC5	Actin depolymerizing factor 3	Actin filament depolymerization	4	4	54.5	15.405	0	18.02	24	6	132
Glyma09g04480.1|PACid:26341951	Glyma09g04480.1	I1L0V0	Cytochrome c oxidase subunit 2	Oxidation-reduction process	2	2	8	42.341	0	27.369	7	1	376
Glyma09g30190.6|PACid:26341988;Glyma09g30190.5|PACid:26341987;Glyma09g30190.3|PACid:26341989;Glyma09g30190.2|PACid:26341990;Glyma07g12030.1|PACid:26349017	Glyma09g30190.6	A0A0R0I9M4	Annexin 5	Calcium ion binding	6	6	27.1	35.506	0	20.048	25	5	317
Glyma09g37850.1|PACid:26342136	Glyma09g37850.1	C6TH20	Hyaluronan / mRNA binding family	Unknwon	2	4	19.9	39.382	0	17.006	19	2	367
Glyma10g00350.1|PACid:26345328	Glyma10g00350.1	I1L7C1	Acylaminoacyl-peptidase-related	Serine-type endopeptidase activity	5	5	10.9	89.581	0	11.22	7	1	826
Glyma10g02370.1|PACid:26346860	Glyma10g02370.1	I1L7W1	Uncharaterized protein	Transport	9	10	9.4	167.67	0	19.115	13	6	1501
Glyma10g08040.1|PACid:26345613;Glyma13g21870.1|PACid:26315644	Glyma10g08040.1	I1L9B1	Lysine--tRNA ligase	Lysyl-tRNA aminoacylation	2	5	13.1	68.182	0	15.34	8	2	596
Glyma10g16040.1|PACid:26346580	Glyma10g16040.1	I1LA46	Calcium-binding EF-hand family protein	Calcium ion binding	3	3	14.4	30.659	0	20.222	44	2	284
Glyma10g29490.1|PACid:26344703;Glyma10g29490.2|PACid:26344704	Glyma10g29490.1	I1LBB9	Lipoxygenase	Oxidation-reduction process	3	3	5.8	98.158	0	7.9662	13	3	865
Glyma10g29600.1|PACid:26345614	Glyma10g29600.1	I1LBD0	seryl-tRNA synthetase / serine--tRNA ligase	Deryl-tRNA aminoacylation	3	10	36.2	51.365	0	57.38	75	1	447
Glyma10g34310.1|PACid:26347036;Glyma20g33270.1|PACid:26337609	Glyma10g34310.1	I1LCN7	Coatomer, alpha subunit	Protein transport	19	19	22.6	136.69	0	82.232	48	7	1218
Glyma10g37770.1|PACid:26347089;Glyma20g30070.1|PACid:26338493	Glyma10g37770.1	I1LDP2	Uncharaterized protein	Unknwon	8	8	49.8	27.888	0	52.424	44	4	249
Glyma10g40340.1|PACid:26347152	Glyma10g40340.1	I1LEE5	Uncharaterized protein	Calcium ion binding	2	12	31.1	69.773	0	50.14	40	1	631
Glyma11g04260.1|PACid:26297131	Glyma11g04260.1	I1LGW7	Uncharaterized protein	Unknwon	11	11	3.5	488.21	0	25.196	10	1	4353
Glyma11g07260.1|PACid:26295010;Glyma11g07260.2|PACid:26295011	Glyma11g07260.1	I1LHR9	Uncharacterized protein	Unknwon	4	4	50.9	12.56	0	165.97	63	2	114
Glyma11g09630.2|PACid:26297356;Glyma11g09630.1|PACid:26297355	Glyma11g09630.2	I1LIG6	Uncharacterized protein	ATPase activity	6	6	20.8	64.846	0	32.766	17	3	577
Glyma11g09890.1|PACid:26295018	Glyma11g09890.1	I1LIJ6	Sulfite reductase	Sulfite reductase activity	5	13	25	77.263	0	35.429	42	1	687
Glyma11g10340.1|PACid:26296095;Glyma11g10340.3|PACid:26296096;Glyma11g10340.2|PACid:26296097	Glyma11g10340.1	I1LIP5	Calcium-binding EF-hand family protein	Calcium ion binding	4	4	25.3	40.778	0	22.837	8	7	376
Glyma11g10790.1|PACid:26295476	Glyma11g10790.1	I1LIT2	Nucleolin like 2	Nucleic acid binding	9	12	23.8	78.321	0	35.856	24	1	748
Glyma11g10860.1|PACid:26295370	Glyma11g10860.1	I1LIT8	Alanyl-tRNA synthetase	tRNA modification	18	18	27.5	109.64	0	109.11	87	2	999
Glyma11g11430.1|PACid:26297570;Glyma12g03575.1|PACid:26292638	Glyma11g11430.1	I1LJ15	Senescence/dehydration-associated protein-related	Unknwon	6	6	20.9	46.301	0	43.966	30	2	431
Glyma11g11470.1|PACid:26297853;Glyma12g03620.2|PACid:26291871;Glyma12g03620.1|PACid:26291870;Glyma12g03620.3|PACid:26291869	Glyma11g11470.1	I1LJ17	Calcium-dependent lipid-binding (CaLB domain) family protein	Lipid binding	5	5	14.3	61.719	0	16.627	18	7	539
Glyma11g12630.1|PACid:26297928;Glyma11g12630.4|PACid:26297929;Glyma12g04830.1|PACid:26293337;Glyma11g12630.3|PACid:26297930;Glyma11g12630.2|PACid:26297931	Glyma11g12630.1	A0A0R4J4D0	RAB GTPase homolog G3F	GTPase activity	4	8	49	23.052	0	42.305	42	8	206
Glyma11g15120.4|PACid:26298240;Glyma12g07070.1|PACid:26293200;Glyma11g15120.1|PACid:26298238;Glyma11g15120.3|PACid:26298239;Glyma13g40870.5|PACid:26316760;Glyma13g40870.4|PACid:26316759	Glyma11g15120.4	I1LK56	Ras-related small GTP-binding family protein	GTP binding	2	5	32.8	21.168	0	7.354	6	6	192
Glyma11g16090.1|PACid:26297945	Glyma11g16090.1	I1LKF8	Responsive to abscisic acid 28	Unknwon	4	4	44.1	18.242	0	34.997	18	1	179
Glyma11g20000.13|PACid:26296690;Glyma11g20000.12|PACid:26296689;Glyma11g20000.1|PACid:26296684;Glyma12g08470.3|PACid:26293036;Glyma12g08470.1|PACid:26293035	Glyma11g20000.13	Q9ZS21	Lactoylglutathione lyase	Lactoylglutathione lyase activity	7	7	43.8	20.959	0	18.49	18	16	185
Glyma11g29460.1|PACid:26296302;Glyma11g29460.3|PACid:26296304;Glyma11g29460.2|PACid:26296303;Glyma18g06510.2|PACid:26354093;Glyma18g06510.1|PACid:26354092	Glyma11g29460.1	A0A0R4J4L1	Uncharaterized protein	Catalytic activity	4	4	19.3	34.959	0	17.443	16	10	321
Glyma11g29520.2|PACid:26296159;Glyma11g29490.1|PACid:26296234;Glyma18g06500.1|PACid:26357493	Glyma11g29520.2	K7LR05	Uncharaterized protein	Catalytic activity	3	3	21.8	20.143	0	5.9633	5	3	188
Glyma11g36760.1|PACid:26296696	Glyma11g36760.1	I1LN41	Sec23/Sec24 protein transport family protein	Intracellular protein transport	3	10	21.5	84.584	0	67.412	28	1	767
Glyma12g02076.4|PACid:26294386;Glyma12g02076.1|PACid:26294383;Glyma12g02076.6|PACid:26294388;Glyma12g02076.5|PACid:26294387;Glyma12g02076.3|PACid:26294385;Glyma12g02076.2|PACid:26294384;Glyma12g02076.10|PACid:26294392;Glyma12g02076.9|PACid:26294391;Glyma12g02076.8|PACid:26294390;Glyma12g02076.7|PACid:26294389;Glyma12g02076.11|PACid:26294393	Glyma12g02076.4	K7LSI5	Methionine--tRNA ligase, putative	Methionyl-tRNA ligase activity	14	14	27.3	90.455	0	64.226	50	13	803
Glyma12g03070.1|PACid:26292578	Glyma12g03070.1	I1LPJ9	Nucleolin like 2	Nucleic acid binding	8	11	28.2	77.569	0	35.384	16	1	744
Glyma12g04383.1|PACid:26292479;Glyma11g12180.2|PACid:26295114;Glyma11g12180.1|PACid:26295115;Glyma11g12170.2|PACid:26294804;Glyma11g12170.1|PACid:26294805	Glyma12g04383.1	A0A0R0H141	Nascent polypeptide-associated complex subunit beta	Regulation of transcription	4	4	35.4	17.548	0	13.566	28	6	161
Glyma12g04820.1|PACid:26292395;Glyma11g12610.1|PACid:26295160;Glyma11g12610.2|PACid:26295161	Glyma12g04820.1	I1LQ46	Coatomer gamma-2 subunit	Protein transport	7	15	24.2	98.716	0	39.274	34	4	887
Glyma12g27340.1|PACid:26294132;Glyma12g27340.2|PACid:26294133	Glyma12g27340.1	A0A0R0EDI1	Protein phosphatase 2C family protein	Serine/threonine phosphatase activity	3	16	49.3	30.909	0	10.914	22	2	282
Glyma12g31850.3|PACid:26291743;Glyma12g31850.1|PACid:26291742;Glyma12g31850.2|PACid:26291744	Glyma12g31850.3	I1LU40	Alpha/beta-Hydrolases superfamily protein	Hydrolase activity	5	7	42	26.348	0	22.913	32	4	243
Glyma12g35790.5|PACid:26292676;Glyma12g35790.1|PACid:26292675;Glyma13g34600.2|PACid:26318257;Glyma12g35790.6|PACid:26292680;Glyma12g35790.3|PACid:26292678;Glyma12g35790.2|PACid:26292679;Glyma06g33840.2|PACid:26299501;Glyma12g35790.4|PACid:26292677;Glyma20g10030.1|PACid:26337539;Glyma06g33840.1|PACid:26299500	Glyma12g35790.5	I1LV61	Uncharaterized protein	ATP binding	3	3	36.5	16.548	0	7.7742	13	10	148
Glyma12g36106.1|PACid:26293295	Glyma12g36106.1	K7LWI4	ATP synthase subunit alpha	ATP synthesis coupled proton transport	3	3	5.1	55.737	0	3.3823	23	2	510
Glyma13g01150.1|PACid:26318567;Glyma17g07280.1|PACid:26312593;Glyma17g07270.1|PACid:26313726	Glyma13g01150.1	A0A0R0GKM0	Xyloglucan endotransglucosylase/hydrolase family protein	Cell wall organization	8	8	39.6	31.948	0	31.043	39	10	285
Glyma13g05130.1|PACid:26318418	Glyma13g05130.1	I1LWI5	Voltage dependent anion channel 1	Transmembrane transporter activity	4	10	51.8	29.762	0	40.815	39	1	276
Glyma13g18950.2|PACid:26314934;Glyma13g18950.1|PACid:26314933	Glyma13g18950.2	I1LYP8	Uncharaterized protein	Unknwon	8	8	34.8	43.831	0	17.412	17	2	396
Glyma13g24720.1|PACid:26315164;Glyma07g31770.2|PACid:26350660	Glyma13g24720.1	I1M099	Uncharaterized protein	Structral constituent of ell wall	3	3	18.4	31.437	0	37.281	30	2	294
Glyma13g25040.2|PACid:26318178;Glyma13g25040.1|PACid:26318177	Glyma13g25040.2	C6THU0	Alpha/beta-Hydrolases superfamily protein	Catalytic activity	7	7	28.9	34.975	0	18.435	32	4	311
Glyma13g33190.2|PACid:26317859	Glyma13g33190.2	K7M1X9	Peptidylprolyl isomerase	Peptidyl-prolyl cis-trans isomerase activity	2	4	53.6	12.04	0	78.712	43	1	112
Glyma13g34370.1|PACid:26318183;Glyma12g35990.1|PACid:26291985;Glyma12g17950.1|PACid:26293573;Glyma06g32680.2|PACid:26300953;Glyma06g32680.1|PACid:26300952	Glyma13g34370.1	C6TBU3	SecY protein transport family protein	Protein transport	8	8	24.2	52.15	0	38.215	32	5	476
Glyma13g36940.3|PACid:26316224;Glyma13g36940.1|PACid:26316223;Glyma13g36940.2|PACid:26316222;Glyma12g01850.1|PACid:26294210;Glyma09g30410.1|PACid:26342508;Glyma12g33520.1|PACid:26294475;Glyma11g11670.4|PACid:26297711;Glyma11g11670.3|PACid:26297710	Glyma13g36940.3	I1M3P2	Prohibitin 1	Unknwon	3	3	23.4	21.293	0	21.634	11	8	192
Glyma13g40100.2|PACid:26318877;Glyma12g29510.3|PACid:26294529;Glyma12g29510.2|PACid:26294528	Glyma13g40100.2	I1M4K4	Plasma membrane intrinsic protein 2	Transporter activity	3	3	14.5	22.196	0	33.558	18	5	207
Glyma13g41780.2|PACid:26318849;Glyma13g41780.1|PACid:26318848	Glyma13g41780.2	I1M540	Uncharacterized protein	Unknwon	3	3	12.5	39.439	0	10.705	5	2	360
Glyma13g43680.2|PACid:26316969;Glyma13g43680.1|PACid:26316968;Glyma13g43680.3|PACid:26316967;Glyma15g01680.5|PACid:26330272;Glyma15g01680.4|PACid:26330271;Glyma15g01680.3|PACid:26330270;Glyma15g01680.2|PACid:26330269	Glyma13g43680.2	I1M5M4	Coatomer subunit beta'	Intracellular protein transport	2	9	15.2	102.96	0	42.921	24	8	908
Glyma13g44870.2|PACid:26316980;Glyma13g44870.1|PACid:26316979	Glyma13g44870.2	I1M600	GA requiring 3	Oxidation-reduction process	5	5	15.1	45.997	0	10.813	12	2	404
Glyma14g06340.1|PACid:26287337;Glyma14g06340.2|PACid:26287338	Glyma14g06340.1	I1M7S3	Clathrin heavy chain	Intracellular protein transport	3	43	35.5	192.57	0	22.916	7	2	1700
Glyma14g22155.1|PACid:26285848	Glyma14g22155.1	K7M6T0	Uncharaterized protein	Unknwon	3	3	27.5	25.351	0	4.1392	5	1	236
Glyma14g36610.2|PACid:26285760;Glyma14g36610.1|PACid:26285759	Glyma14g36610.2	I1MB51	Uncharaterized protein	Unknwon	4	4	35.4	19.948	0	14.341	9	2	181
Glyma15g05770.1|PACid:26331322	Glyma15g05770.1	I1MDV5	Bifunctional inhibitor/lipid-transfer protein	Lipid transport	2	2	9.6	17.383	0	3.4109	12	1	177
Glyma15g06208.1|PACid:26329528	Glyma15g06208.1	C6T190	Peptidylprolyl isomerase	Peptidyl-prolyl cis-trans isomerase activity	2	4	50	12.041	0	12.075	11	1	112
Glyma15g07930.1|PACid:26332722	Glyma15g07930.1	I1MEH7	Uncharaterized protein	Unknwon	5	5	29.9	27.946	0	13.474	11	2	254
Glyma15g09350.1|PACid:26332266	Glyma15g09350.1	I1MEW6	Uncharaterized protein	Catalytic activity	5	5	29.6	33.235	0	21.567	16	2	311
Glyma15g12880.1|PACid:26331598;Glyma09g01950.1|PACid:26342320;Glyma09g01950.2|PACid:26342321	Glyma15g12880.1	I1L068	RAB GTPase homolog B1C	GTPase activity	9	9	51.7	23.147	0	32.607	39	5	211
Glyma15g13750.1|PACid:26331923	Glyma15g13750.1	I1MG42	Lipid-transfer protein	Lipid binding	3	3	25.2	12.478	0	6.5899	20	2	119
Glyma15g13830.1|PACid:26330569;Glyma09g02870.1|PACid:26340479	Glyma15g13830.1	A0A0R4J410	Obg-like ATPase 1	ATPase activity	16	16	56.1	44.411	0	33.388	32	2	394
Glyma15g17640.3|PACid:26329451;Glyma15g17640.2|PACid:26329450;Glyma15g17640.6|PACid:26329449;Glyma15g17640.5|PACid:26329448;Glyma09g06390.4|PACid:26341710;Glyma09g06390.3|PACid:26341709;Glyma15g17640.4|PACid:26329452	Glyma15g17640.3	I1MH06	Uncharaterized protein	Actin filament bundle assembly	5	6	9	85.115	0	15.248	7	16	758
Glyma15g26590.1|PACid:26331610	Glyma15g26590.1	Q38JE0	Temperature-induced lipocalin	Transporter activity	3	5	33.7	21.237	0	23.725	39	1	184
Glyma15g42940.1|PACid:26329972;Glyma08g16470.1|PACid:26308181	Glyma15g42940.1	I1MJN7	Uncharaterized protein	ATP synthesis coupled proton transport	3	3	14.7	26.933	0	5.1313	8	3	245
Glyma15g43180.1|PACid:26330308;Glyma10g11620.1|PACid:26346718	Glyma15g43180.1	C6T8R3	Protein of unknown function, DUF642	Unknwon	2	2	8.7	39.849	0	15.607	4	2	367
Glyma16g00340.2|PACid:26351980;Glyma16g00340.1|PACid:26351979;Glyma12g28655.3|PACid:26293243;Glyma12g28655.1|PACid:26293241;Glyma16g00340.3|PACid:26351982;Glyma16g00340.4|PACid:26351981;Glyma12g28655.2|PACid:26293242	Glyma16g00340.2	I1MJT7	Ras-related small GTP-binding family protein	GTP binding	4	5	39	20.547	0	10.491	11	7	182
Glyma16g02665.2|PACid:26353863;Glyma16g02665.1|PACid:26353862;Glyma07g06071.1|PACid:26347546	Glyma16g02665.2	K7MET7	Uncharacterized protein	Intracellular protein transport	5	5	7.8	107.87	0	14.188	19	3	962
Glyma16g04180.1|PACid:26351488	Glyma16g04180.1	I1MKY2	Plant protein of unknown function (DUF639)	Unknwon	8	25	43.2	75.732	0	49.007	51	2	672
Glyma16g17680.1|PACid:26351892;Glyma16g17680.3|PACid:26351893;Glyma16g17680.2|PACid:26351894	Glyma16g17680.1	C6TER4	Uncharaterized protein	Unknwon	3	3	18.3	34.921	0	31.691	10	3	312
Glyma16g22640.1|PACid:26351174;Glyma02g04780.1|PACid:26289212;Glyma14g00500.1|PACid:26285304;Glyma11g08920.1|PACid:26295925	Glyma16g22640.1	I1MMY0	Uncharaterized protein	Unknwon	3	3	7.4	39.385	0	18.682	17	4	363
Glyma16g24270.2|PACid:26353140;Glyma16g24270.1|PACid:26353141	Glyma16g24270.2	A0A0R0FXY0	Serine carboxypeptidase S28 family protein	Serine-type peptidase activity	5	6	19.2	55.184	0	21.9	18	2	490
Glyma17g05440.1|PACid:26312488;Glyma12g08930.1|PACid:26293181;Glyma12g30490.1|PACid:26293299;Glyma11g19550.1|PACid:26295591;Glyma12g27175.1|PACid:26294702;Glyma11g19550.2|PACid:26295592	Glyma17g05440.1	I1MS76	UDP-D-apiose/UDP-D-xylose synthase 2	Catalytic activity	2	2	10.8	32.463	0	29.891	21	6	288
Glyma17g08150.1|PACid:26311712	Glyma17g08150.1	I1MT23	Cytosol aminopeptidase family protein	Aminopeptidase activity	3	30	73.3	59.872	0	29.821	31	1	570
Glyma17g08630.1|PACid:26312533;Glyma05g00400.1|PACid:26319761	Glyma17g08630.1	C6TJN7	Putative uncharaterized protein	Nucleic acid binding	3	3	22.2	28.077	0	15.162	6	2	275
Glyma17g10050.2|PACid:26311056;Glyma17g10050.1|PACid:26311055;Glyma05g01845.1|PACid:26321795;Glyma06g19721.1|PACid:26299776;Glyma04g35030.1|PACid:26305078	Glyma17g10050.2	I1MTK8	Uncharaterized protein	Unknwon	4	4	41.8	12.232	0	8.0148	16	7	110
Glyma17g13570.1|PACid:26314343;Glyma05g02910.2|PACid:26320966;Glyma05g02910.1|PACid:26320965	Glyma17g13570.1	I1MUL3	MA3 domain-containing protein	Unknwon	3	9	20	75.384	0	20.377	19	3	680
Glyma17g15550.1|PACid:26313686;Glyma05g05260.1|PACid:26321351;Glyma05g05260.2|PACid:26321352;Glyma17g15550.2|PACid:26313687	Glyma17g15550.1	A0A0R4J5M7	RAB GTPase homolog 1C	GTPase mediated signal transduction	3	6	43.6	22.497	0	47.842	18	4	202
Glyma17g34040.1|PACid:26312016;Glyma14g11760.1|PACid:26285361	Glyma17g34040.1	I1MX56	Uncharaterized protein	Eletron carrier activity	4	4	27.3	19.846	0	15.982	35	2	183
Glyma18g01280.1|PACid:26354258;Glyma11g37320.2|PACid:26296220;Glyma11g37320.1|PACid:26296219	Glyma18g01280.1	A0A0R0F5Q2	Uncharaterized protein	Unknwon	3	3	17.2	33.535	0	20.954	28	3	320
Glyma18g04070.1|PACid:26357406;Glyma11g34241.1|PACid:26295768	Glyma18g04070.1	I1MZA8	Purine biosynthesis 4	Biosynthetic process	3	3	2.9	152.32	0	7.9463	8	2	1391
Glyma18g04360.1|PACid:26355792;Glyma11g33970.2|PACid:26294742;Glyma11g33970.3|PACid:26294741;Glyma11g33970.1|PACid:26294740	Glyma18g04360.1	I1MZC9	Uncharaterized protein	Phosphorylation	2	2	14.6	39.733	0	26.268	11	4	362
Glyma18g04730.1|PACid:26355086	Glyma18g04730.1	I1MZF9	NADH-ubiquinone dehydrogenase, mitochondrial, putative	Ubiquinone activity	2	11	28.6	81.293	0	51.311	34	1	746
Glyma18g05220.2|PACid:26357038;Glyma18g05220.1|PACid:26357037	Glyma18g05220.2	K7MPX7	Uncharaterized protein	Unknwon	4	4	17.6	34.958	0	51.729	11	2	329
Glyma18g05770.3|PACid:26356071;Glyma09g40960.3|PACid:26341120;Glyma18g05770.1|PACid:26356070;Glyma09g40960.2|PACid:26341119;Glyma18g44850.5|PACid:26357451;Glyma19g44230.1|PACid:26327923;Glyma18g44850.4|PACid:26357450;Glyma18g44850.3|PACid:26357449;Glyma18g05770.2|PACid:26356069;Glyma14g38620.1|PACid:26284896;Glyma14g29120.1|PACid:26285431;Glyma11g31410.1|PACid:26295843;Glyma09g40960.1|PACid:26341…	Glyma18g05770.3	K7MQ20	Ubiquitin-conjugating enzyme 28	Protein ubiquitination	2	2	37.8	13.349	0	16.152	20	31	119
Glyma18g08530.1|PACid:26354422	Glyma18g08530.1	I1N0A1	FASCICLIN-like arabinogalactan 1	Unknwon	3	5	31.8	32.793	0	24.107	13	1	308
Glyma18g31780.1|PACid:26357171;Glyma08g45990.1|PACid:26306547	Glyma18g31780.1	I1N1X0	Uncharaterized protein	Unknwon	5	9	35.5	41.723	0	47.624	15	2	394
Glyma18g43816.3|PACid:26355259;Glyma07g19250.1|PACid:26349729;Glyma18g43816.2|PACid:26355258;Glyma18g43816.1|PACid:26355257	Glyma18g43816.3	K7MTP6	Uncharaterized protein	Unknwon	2	3	47.8	12.057	0	9.6073	12	4	115
Glyma18g45270.2|PACid:26356212;Glyma18g45270.1|PACid:26356211;Glyma09g40560.1|PACid:26342645	Glyma18g45270.2	K7MTZ5	Uncharaterized protein	Integral component of membrane	8	8	21.3	42.977	0	15.423	22	3	394
Glyma18g47780.1|PACid:26355235;Glyma09g38530.2|PACid:26343340;Glyma09g38530.1|PACid:26343339;Glyma18g47780.2|PACid:26355236	Glyma18g47780.1	C6TGK9	ARM repeat superfamily protein	Unknwon	6	6	20.2	47.248	0	14.104	27	4	411
Glyma18g52780.1|PACid:26354676;Glyma02g10170.1|PACid:26288825	Glyma18g52780.1	I1N570	Uncharaterized protein	ATP binding	2	19	65.5	41.804	0	38.92	45	2	377
Glyma19g02380.1|PACid:26326977	Glyma19g02380.1	I1N628	Voltage dependent anion channel 1	Transmembrane transporter activity	3	9	49.3	29.704	0	40.228	35	1	276
Glyma19g27250.4|PACid:26328685;Glyma19g27250.3|PACid:26328684;Glyma19g27250.1|PACid:26328682	Glyma19g27250.4	I1N7Y5	Uncharaterized protein	Integral component of membrane	2	3	26.1	15.349	0	14.52	15	3	138
Glyma19g27380.3|PACid:26328990;Glyma19g27380.2|PACid:26328989;Glyma16g05460.1|PACid:26352647	Glyma19g27380.3	O80412	Mitochondrial phosphate transporter	phosphate ion transport	6	9	28.8	39.79	0	16.589	26	5	375
Glyma19g30210.6|PACid:26326669;Glyma19g30210.5|PACid:26326668;Glyma19g30210.4|PACid:26326667;Glyma03g00600.4|PACid:26334324;Glyma03g00600.8|PACid:26334323;Glyma03g00600.7|PACid:26334322;Glyma03g00600.6|PACid:26334321	Glyma19g30210.6	I1N8J5	Translocase of chloroplast	Intracellular protein transport	6	6	30.4	34.82	0	24.29	10	8	312
Glyma19g34900.2|PACid:26328503	Glyma19g34900.2	K7MYQ2	Uncharaterized protein	Protein N-linked glycosylation	6	13	33.6	74.702	0	68.329	48	1	688
Glyma19g36535.1|PACid:26328811;Glyma03g33803.1|PACid:26333603	Glyma19g36535.1	K7MZ11	Aquaporin transporter	Transporter activity	2	2	17.2	21.025	0	7.7575	40	2	198
Glyma19g37460.1|PACid:26326874	Glyma19g37460.1	I1NAI0	Uncharaterized protein	Unknwon	4	4	34.2	16.208	0	14.531	19	2	146
Glyma19g42420.1|PACid:26326226	Glyma19g42420.1	C6SYG6	Glycoprotein membrane precursor GPI-anchored	Integral component of membrane	2	2	22.5	21.842	0	20.976	35	1	200
Glyma20g02410.1|PACid:26338283	Glyma20g02410.1	A0A0R0E5J0	Uncharaterized protein	Glycine decarboxylation via glycine cleavage system	2	3	25.8	16.972	0	6.615	9	4	155
Glyma20g23350.2|PACid:26339095;Glyma20g23350.1|PACid:26339094	Glyma20g23350.2	I1NF30	Uncharaterized protein	Serine-type endopeptidase activity	5	5	10.5	80.924	0	29.588	22	2	716
Glyma20g24330.1|PACid:26339601;Glyma10g42720.2|PACid:26343856	Glyma20g24330.1	I1NFB2	Sec23/Sec24 protein transport family protein	Transporter activity	10	10	15	117.6	0	54.033	38	2	1087
Glyma20g24790.1|PACid:26339606;Glyma10g42250.1|PACid:26345710	Glyma20g24790.1	I1NFG9	Protein phosphatase 2A subunit A2	Regulation of phosphorylation	4	8	24.4	65.503	0	28.287	26	4	585
Glyma20g25120.2|PACid:26338331;Glyma20g25120.4|PACid:26338333;Glyma20g25120.3|PACid:26338332	Glyma20g25120.2	I1NFK8	Glutamine-tRNA ligase, putative	Glutamine-tRNA ligase activity	6	12	25	84.845	0	29.901	16	3	748
Glyma20g38320.5|PACid:26339760;Glyma20g38320.4|PACid:26339759;Glyma10g29000.1|PACid:26344170;Glyma20g38320.3|PACid:26339761	Glyma20g38320.5	I1NJ46	Importin subunit alpha	Protein transport	3	11	31.4	58.971	0	54.574	44	4	532
