# Supplementary material for: Gel-based and gel-free proteome data associated with controlled deterioration treatment of Glycine max seeds
Source: Data Brief. 2017 Oct 2;15:449–53. doi: 10.1016/j.dib.2017.09.056 (PMC5645486; doi:10.1016/j.dib.2017.09.056)
Supplement: Supplementary file 5 — Supplementary material: List of CDT induced proteins. [file mmc5.xlsx]

## Sheet: Sheet1
Supplementary Table. 4. List of induced proteins during CDT
Majority protein IDs	Glyma locus	Acession NO.	Protein description	Function	Unique peptides	Peptides	Sequence coverage [%]	Mol. weight [kDa]	Q-value	Score	MS/MS Count	Number of proteins	Sequence length
Glyma01g01060.4|PACid:26325375;Glyma01g01060.1|PACid:26325376;Glyma01g01060.2|PACid:26325377;Glyma01g01070.1|PACid:26323391;Glyma07g12190.1|PACid:26348410	Glyma01g01060.4	I1J4I1	Phosphotransferase	Glycolytic process	3	4	10.3	53.649	0	8.215	10	7	496
Glyma11g17920.1|PACid:26296247	Glyma11g17920.1	I1LKJ7	MD-2-related lipid recognition domain-containing protein	Primary metabolic process (Lipid metabolic process)	2	2	22.3	17.157	0	15.788	26	1	157
Glyma19g39710.1|PACid:26329000	Glyma19g39710.1	I1NB44	Amino acid dehydrogenase family protein	Carbon metabolic process	5	17	79.3	31.548	0	28.898	21	1	294
Glyma20g28150.1|PACid:26336714	Glyma20g28150.1	I1NGB9	Uncharaterized protein	Catabolic process	5	5	25.5	38.59	0	12.202	23	1	349
Glyma0169s00210.1|PACid:26357736	Glyma0169s00210.1	A0A0R0HR30	Monodehydroascorbate reductase 1	Response to oxidative stress	2	17	55.4	47.039	0	4.9242	15	1	433
Glyma07g11890.1|PACid:26348078;Glyma09g30320.1|PACid:26339881	Glyma07g11890.1	I1KJ84	Uncharaterized protein	Oxidoreductase activity	8	8	27.4	46.088	0	17.658	19	2	424
Glyma15g15310.1|PACid:26330922;Glyma07g37050.2|PACid:26349612;Glyma07g37050.1|PACid:26349611	Glyma15g15310.1	I1MGG7	Lipoamide dehydrogenase 1	Cell redox homeostasis	3	3	13.5	60.171	0	22.466	22	5	565
Glyma18g53600.1|PACid:26354038	Glyma18g53600.1	A0A0R4J5U6	Zinc-binding dehydrogenase family protein	Oxidoreductase activity	7	8	36.8	38.666	0	26.937	20	2	348
Glyma19g36080.1|PACid:26328346;Glyma19g36080.2|PACid:26328348;Glyma19g36080.3|PACid:26328347	Glyma19g36080.1	I1NA39	Glutathione S-transferase family protein	Glutathione metabolic process	8	9	44.7	27.008	0	24.977	32	3	237
Glyma20g01220.1|PACid:26338112;Glyma07g29630.1|PACid:26348205	Glyma20g01220.1	I1ND31	N-acetyl-gamma-glutamyl-phosphate reductase	Oxidation-reduction process	6	6	25.3	42.827	0	13.108	19	3	391
Glyma13g20010.2|PACid:26318933;Glyma19g36250.1|PACid:26326592;Glyma13g20010.1|PACid:26318932;Glyma10g05660.1|PACid:26345900;Glyma03g33530.1|PACid:26334722;Glyma03g33530.2|PACid:26334723;Glyma19g36250.2|PACid:26326593;Glyma12g07700.1|PACid:26294355;Glyma11g15770.2|PACid:26295498	Glyma13g20010.2	I1LZ10	Ribosomal protein S12/S23 family protein	Translation	4	4	42.6	15.134	0	6.6559	32	11	136
Glyma13g31200.2|PACid:26319045;Glyma13g31200.1|PACid:26319044;Glyma15g08150.1|PACid:26331382	Glyma13g31200.2	I1M229	Eukaryotic translation initiation factor 3 subunit 7 (eIF-3)	Translation initiation factor activity	7	7	22.8	50.571	0	38.921	14	3	439
Glyma17g02200.1|PACid:26311294;Glyma11g00600.4|PACid:26298257;Glyma11g00600.3|PACid:26298256;Glyma11g00590.2|PACid:26297154;Glyma11g00590.1|PACid:26297155;Glyma07g38520.1|PACid:26348983;Glyma01g45060.1|PACid:26324047;Glyma15g10950.2|PACid:26331973	Glyma17g02200.1	C6F117	Ribosomal protein S15A	Translation	3	3	33.1	14.774	0	4.8834	10	9	130
Glyma18g02820.1|PACid:26355874;Glyma11g35600.1|PACid:26297281	Glyma18g02820.1	I1MZ01	Eukaryotic translation initiation factor 2 subunit 1	Translation initiation factor activity	3	3	15.6	38.42	0	11.208	10	2	340
Glyma19g41320.4|PACid:26329081;Glyma19g41320.3|PACid:26329080;Glyma03g38730.3|PACid:26335992;Glyma03g38730.2|PACid:26335991	Glyma19g41320.4	I1NBM7	Aspartic proteinase A1	Proteolysis	4	5	12.4	55.497	0	11.316	16	4	508
Glyma03g21690.1|PACid:26335492;Glyma16g10730.2|PACid:26351085;Glyma16g10730.1|PACid:26351084;Glyma18g32830.1|PACid:26356096;Glyma08g46090.2|PACid:26310465	Glyma03g21690.1	A0A0R0KGG4	Peptidylprolyl isomerase	Peptidyl-prolyl cis-trans isomerase activity	7	7	15.6	64.709	0	19.064	24	5	582
Glyma02g33350.1|PACid:26288690	Glyma02g33350.1	I1JGB2	S-formylglutathione hydrolase	Hydrolase activity	5	9	46.7	32.121	0	48.203	32	1	285
Glyma02g43790.1|PACid:26288958	Glyma02g43790.1	I1JIL1	Uncharaterized protein	Unknown	3	3	18.1	19.153	0	6.5727	29	2	177
Glyma03g06780.1|PACid:26334098	Glyma03g06780.1	I1JL98	Uncharaterized protein	Unknown	3	6	51.2	18.501	0	11.527	30	1	170
Glyma03g34310.2|PACid:26334818;Glyma03g34310.1|PACid:26334817	Glyma03g34310.2	I1JPS0	Uncharaterized protein	Ion transmembrane transport	2	2	21.3	20.225	0	10.891	42	2	197
Glyma04g00660.1|PACid:26304212	Glyma04g00660.1	I1JSF3	Glycine-rich protein 2B	Regulation of transcription	3	3	30.9	18.676	0	9.0396	10	1	194
Glyma04g08220.1|PACid:26305441	Glyma04g08220.1	I1JUP4	Oleosin family protein	Lipid storage	2	4	28.6	17.811	0	40.471	36	1	168
Glyma09g38550.1|PACid:26339839;Glyma18g47770.1|PACid:26355595;Glyma18g47770.2|PACid:26355596	Glyma09g38550.1	I1L6A2	Isopentenyl pyrophosphate:dimethylallyl pyrophosphate isomerase 2	Isopentenyl diphosphate biosynthetic process	6	6	26.8	33.579	0	12.67	37	3	295
Glyma10g11720.3|PACid:26345973	Glyma10g11720.3	K7LI90	Alpha-N-acetylglucosaminidase family	Alpha-N-acetylglucosaminidase activity	5	5	10.7	92.414	0	20.361	23	1	807
Glyma12g17605.1|PACid:26294221	Glyma12g17605.1	K7LUR7	Uncharaterized protein	Unknown	2	4	56.6	9.0463	0	13.588	19	1	83
Glyma15g06900.1|PACid:26332830	Glyma15g06900.1	I1ME62	4-hydroxy-4-methyl-2-oxoglutarate aldolase	Regulation of RNA metabolic process	2	6	36.7	22.555	0	7.3283	22	1	210
Glyma16g06700.4|PACid:26352392;Glyma16g06700.3|PACid:26352390;Glyma16g06700.1|PACid:26352391;Glyma19g24620.4|PACid:26328787;Glyma19g24620.3|PACid:26328786;Glyma19g22530.1|PACid:26326103;Glyma05g07020.2|PACid:26320986;Glyma05g07020.1|PACid:26320985	Glyma16g06700.4	C6TJ17	Cytochrome C1 family	Electron carrier activity	4	4	22.5	33.603	0	11.27	13	8	307
Glyma17g08030.1|PACid:26312302	Glyma17g08030.1	I1MT11	Uncharaterized protein	RNA binding	2	12	22.3	86.861	0	31.471	20	1	789
Glyma18g32190.2|PACid:26357622;Glyma18g32190.1|PACid:26357623;Glyma18g32190.3|PACid:26357624	Glyma18g32190.2	I1N1X2	P-loop containing nucleoside triphosphate hydrolases superfamily protein	ATP binding	2	7	18.4	54.279	0	16.218	21	3	488
Glyma18g40690.3|PACid:26354804;Glyma18g40690.2|PACid:26354802;Glyma18g40690.1|PACid:26354803;Glyma01g25000.2|PACid:26324350;Glyma01g25000.1|PACid:26324349	Glyma18g40690.3	K7MT91	Uncharaterized protein	Unknown	5	8	39.9	32.356	0	20.566	14	16	288
Glyma18g44053.1|PACid:26354876;Glyma09g41630.1|PACid:26340161	Glyma18g44053.1	K7MTQ5	Uncharaterized protein	Actin cytoskeleton organization	2	2	2	147.2	0.0093052	1.6679	14	2	1328
Glyma19g19680.1|PACid:26328153;Glyma14g04460.1|PACid:26285893;Glyma05g13900.1|PACid:26320562;Glyma03g00640.1|PACid:26335673;Glyma02g44350.1|PACid:26287682;Glyma19g30140.1|PACid:26326721;Glyma13g03910.2|PACid:26317574	Glyma19g19680.1	Q6LEG8	Calmodulin-2	Calcium ion binding	3	5	52.3	16.862	0	62.51	22	7	149
Glyma19g28500.2|PACid:26327965;Glyma19g28500.1|PACid:26327964;Glyma16g04731.1|PACid:26353134	Glyma19g28500.2	I1N860	Uncharaterized protein	Unknown	6	6	30.2	34.803	0	15.449	21	4	311
Glyma19g32410.1|PACid:26327831;Glyma03g29560.1|PACid:26335416	Glyma19g32410.1	I1N933	Adenylosuccinate synthetase, chloroplastic	'de novo' AMP biosynthetic process	3	3	9.5	52.676	0	9.1141	9	2	485
Glyma19g37000.1|PACid:26328777	Glyma19g37000.1	A0A0R4J629	Gamma tonoplast intrinsic protein	Transporter activity	2	2	16.8	25.533	0	18.53	40	1	250
