# Supplementary material for: Gel-based and gel-free proteome data associated with controlled deterioration treatment of Glycine max seeds
Source: Data Brief. 2017 Oct 2;15:449–53. doi: 10.1016/j.dib.2017.09.056 (PMC5645486; doi:10.1016/j.dib.2017.09.056)
Supplement: Supplementary file 6 — Supplementary material: List of total identified proteins along with their LFQ intensity values. [file mmc6.xlsx]

## Sheet: Sheet1
Supplementary Table. 5. List of total identified proteins along with their LFQ intensity values
Majority protein IDs	Glyma locus	Log2 transformed LFQ intensity values									Data presented in
		LFQ intensity Con_1	LFQ intensity Con_2	LFQ intensity Con_3	LFQ intensity 3day_1	LFQ intensity 3day_2	LFQ intensity 3day_3	LFQ intensity 7day_1	LFQ intensity 7day_2	LFQ intensity 7day_3
Glyma17g04210.1|PACid:26312183	Glyma17g04210.1	25.3141	25.744	25.3706	24.8499	24.841	24.619	23.4039	23.7679	24.1161	Supplemetary table. 2
Glyma03g27460.5|PACid:26335409;Glyma03g27460.4|PACid:26335408;Glyma03g27460.2|PACid:26335410;Glyma19g30450.1|PACid:26328514	Glyma03g27460.5	23.9643	23.7934	24.4865	23.6807	23.5922	23.1327	23.9631	23.9227	23.317	Supplemetary table. 2
Glyma05g18393.1|PACid:26322764	Glyma05g18393.1	25.2292	26.3237	26.1669	25.2343	25.1117	25.1585	24.9675	24.8158	25.0362	Supplemetary table. 2
Glyma19g13060.1|PACid:26328120	Glyma19g13060.1	26.6974	27.1159	26.7969	26.1914	26.2198	26.2172	26.5879	25.8584	26.5663	Supplemetary table. 2
Glyma01g20670.1|PACid:26323135;Glyma08g32090.4|PACid:26308727;Glyma08g32090.3|PACid:26308725;Glyma08g32090.1|PACid:26308724;Glyma08g32090.2|PACid:26308726	Glyma01g20670.1	24.7878	24.9124	25.1573	24.9174	25.082	24.9448	24.11	23.2399	24.4992	Supplemetary table. 2
Glyma01g43540.1|PACid:26323461;Glyma01g43540.2|PACid:26323462	Glyma01g43540.1	26.3998	26.3889	26.6889	26.4449	26.4304	26.438	25.7398	24.4813	26.5882	Supplemetary table. 2
Glyma02g04820.3|PACid:26288155;Glyma02g04820.1|PACid:26288154;Glyma02g04820.2|PACid:26288156	Glyma02g04820.3	24.5274	24.443	24.6676	24.6493	24.5529	24.5379	24.2477	23.7209	24.3557	Supplemetary table. 2
Glyma02g11640.1|PACid:26289709	Glyma02g11640.1	25.2036	25.3768	25.5029	25.0236	25.3686	25.1288	24.5217	24.2176	24.7078	Supplemetary table. 2
Glyma02g44460.1|PACid:26289123	Glyma02g44460.1	26.3395	26.602	26.463	26.724	26.7264	26.5799	25.5376	24.693	25.7371	Supplemetary table. 2
Glyma03g40000.1|PACid:26333895	Glyma03g40000.1	26.3864	26.2544	26.2314	26.2101	26.1789	26.2197	26.0222	24.9442	26.0702	Supplemetary table. 2
Glyma03g40490.2|PACid:26333921;Glyma03g40490.1|PACid:26333922	Glyma03g40490.2	24.5596	24.5679	24.3089	24.399	24.5348	24.4703	24.0285	22.6145	24.4075	Supplemetary table. 2
Glyma05g04520.2|PACid:26320372;Glyma17g14950.1|PACid:26311919	Glyma05g04520.2	25.2525	24.9598	25.0855	24.3661	24.7923	24.7246	24.4994	21.7972	25.0269	Supplemetary table. 2
Glyma05g38120.1|PACid:26321664;Glyma05g38120.4|PACid:26321665;Glyma05g38120.6|PACid:26321667;Glyma05g38120.5|PACid:26321668;Glyma05g38120.2|PACid:26321666	Glyma05g38120.1	25.4886	25.8038	25.9779	25.623	25.621	25.8247	25.2656	24.1801	25.5148	Supplemetary table. 2
Glyma06g17050.6|PACid:26299535;Glyma06g17050.5|PACid:26299534;Glyma06g17050.3|PACid:26299533	Glyma06g17050.6	26.5393	26.5541	26.6668	26.1554	26.3197	26.2475	25.075	24.2431	24.8309	Supplemetary table. 2
Glyma06g18040.1|PACid:26300437	Glyma06g18040.1	24.3881	24.7302	24.7138	24.3949	24.1911	24.3895	23.8483	23.4925	24.2079	Supplemetary table. 2
Glyma06g36150.2|PACid:26301246	Glyma06g36150.2	26.867	26.8888	26.6683	26.7389	26.727	26.8322	25.8412	23.616	26.2155	Supplemetary table. 2
Glyma07g21100.1|PACid:26347756;Glyma07g21100.2|PACid:26347757	Glyma07g21100.1	24.2529	24.3962	24.0914	24.2643	23.9561	24.1328	23.7062	22.3989	24.0788	Supplemetary table. 2
Glyma08g45210.1|PACid:26308671;Glyma18g07480.1|PACid:26354434	Glyma08g45210.1	26.8008	26.3902	26.1578	26.6231	26.7246	26.6974	26.3636	23.7651	26.2989	Supplemetary table. 2
Glyma08g47890.1|PACid:26310723	Glyma08g47890.1	25.7659	25.4875	26.067	25.5631	25.3414	25.2267	22.7757	23.8717	24.4556	Supplemetary table. 2
Glyma10g04480.1|PACid:26347056	Glyma10g04480.1	24.1588	24.274	24.3885	24.2364	24.2708	24.2716	23.7364	22.9889	23.9734	Supplemetary table. 2
Glyma11g01940.1|PACid:26295309;Glyma11g01940.3|PACid:26295310;Glyma11g01940.4|PACid:26295311	Glyma11g01940.1	23.9065	24.2215	24.2857	24.304	24.0013	24.2028	23.8456	23.8609	24.2125	Supplemetary table. 2
Glyma11g21530.3|PACid:26295314;Glyma11g21530.2|PACid:26295315;Glyma11g21530.1|PACid:26295316	Glyma11g21530.3	24.5705	24.9548	25.0838	24.4622	24.533	24.5479	24.5156	21.8468	24.5767	Supplemetary table. 2
Glyma13g21360.1|PACid:26318123;Glyma10g07480.1|PACid:26345818	Glyma13g21360.1	25.354	25.3037	25.1825	25.2661	25.1881	25.1141	25.0201	23.6292	25.0158	Supplemetary table. 2
Glyma13g24200.1|PACid:26315407	Glyma13g24200.1	25.3608	25.3244	25.5627	25.6383	25.6185	25.7474	24.9181	24.0293	24.4559	Supplemetary table. 2
Glyma13g31430.2|PACid:26318839;Glyma13g31430.13|PACid:26318838;Glyma13g31430.12|PACid:26318837;Glyma13g31430.11|PACid:26318836;Glyma13g31430.10|PACid:26318835;Glyma13g31430.15|PACid:26318841;Glyma13g31430.14|PACid:26318840	Glyma13g31430.2	26.4675	26.7372	26.7497	26.5097	26.5901	26.2891	24.3191	23.9143	24.7002	Supplemetary table. 2
Glyma14g00760.1|PACid:26285489;Glyma14g00760.2|PACid:26285490;Glyma02g47860.1|PACid:26287999;Glyma02g47860.2|PACid:26288000	Glyma14g00760.1	23.868	24.3097	23.7974	23.5875	23.9395	23.932	23.6301	23.2735	23.428	Supplemetary table. 2
Glyma17g10880.2|PACid:26312113;Glyma17g10880.1|PACid:26312112	Glyma17g10880.2	25.6564	25.8415	25.8909	25.6112	25.6114	25.7483	25.4866	21.7431	25.5348	Supplemetary table. 2
Glyma18g45420.1|PACid:26354766	Glyma18g45420.1	26.4234	26.1915	26.2243	25.8371	25.7398	25.8972	25.4741	23.293	25.3164	Supplemetary table. 2
Glyma20g38030.1|PACid:26339712;Glyma10g29250.1|PACid:26346851;Glyma20g38030.2|PACid:26339713;Glyma03g39500.1|PACid:26332996	Glyma20g38030.1	24.5543	24.9024	24.8557	24.4548	24.4854	24.4564	23.6693	23.2162	24.3715	Supplemetary table. 2
Glyma20g38560.1|PACid:26337266;Glyma20g38560.2|PACid:26337267	Glyma20g38560.1	25.7062	25.8091	25.7002	25.6739	25.7469	25.6038	25.191	25.0466	25.4283	Supplemetary table. 2
Glyma20g38950.3|PACid:26337410;Glyma20g38950.1|PACid:26337409;Glyma20g38950.2|PACid:26337411;Glyma10g44180.6|PACid:26345479;Glyma10g44180.5|PACid:26345478;Glyma10g44180.4|PACid:26345477;Glyma10g44180.3|PACid:26345480	Glyma20g38950.3	24.6277	24.6658	24.5901	24.3292	24.5008	24.2659	23.2386	23.2917	23.3302	Supplemetary table. 2
Glyma01g43780.1|PACid:26324370	Glyma01g43780.1	27.02	26.9594	26.9568	26.4615	26.6638	26.5501	26.4351	26.303	26.2867	Supplemetary table. 2
Glyma03g37080.5|PACid:26333289;Glyma03g37080.4|PACid:26333287;Glyma03g37080.1|PACid:26333288	Glyma03g37080.5	27.7125	27.9419	27.7227	27.4531	27.5308	27.4005	27.2654	27.0846	27.5607	Supplemetary table. 2
Glyma07g39380.2|PACid:26349977;Glyma07g39380.1|PACid:26349976;Glyma17g01361.1|PACid:26312498	Glyma07g39380.2	24.351	24.3582	23.6447	24.064	24.1092	23.9655	23.8325	23.2301	23.9614	Supplemetary table. 2
Glyma07g40231.1|PACid:26348210	Glyma07g40231.1	24.4605	24.712	24.1991	24.36	24.4429	24.116	23.8377	23.413	24.0977	Supplemetary table. 2
Glyma08g06790.1|PACid:26307915	Glyma08g06790.1	25.7138	25.8852	25.8337	25.5401	25.4712	25.4207	25.1684	24.5613	25.409	Supplemetary table. 2
Glyma09g32430.1|PACid:26342235;Glyma09g32430.2|PACid:26342236	Glyma09g32430.1	24.6842	24.8846	24.7093	24.5485	24.6845	24.4654	24.6407	23.335	24.5086	Supplemetary table. 2
Glyma10g00920.1|PACid:26345620;Glyma10g00920.2|PACid:26345621	Glyma10g00920.1	26.3115	26.7581	26.7173	26.0455	26.4559	25.9801	25.9381	25.7525	26.0101	Supplemetary table. 2
Glyma10g34490.1|PACid:26346419	Glyma10g34490.1	26.6367	26.7789	26.7191	26.5633	26.4851	26.5888	26.5772	25.7265	26.4222	Supplemetary table. 2
Glyma12g35750.1|PACid:26293580	Glyma12g35750.1	25.6635	24.7791	24.6541	25.5797	25.5424	25.7434	26.212	26.5948	26.0228	Supplemetary table. 2
Glyma13g06040.1|PACid:26315626	Glyma13g06040.1	26.3515	25.5932	25.4642	26.316	26.3598	26.5116	26.746	26.8091	26.5799	Supplemetary table. 2
Glyma13g11700.2|PACid:26319005;Glyma20g07280.3|PACid:26337626;Glyma20g07280.2|PACid:26337625	Glyma13g11700.2	26.1097	26.258	26.4837	26.2808	26.1389	26.2047	25.9002	25.3139	26.1221	Supplemetary table. 2
Glyma13g38480.1|PACid:26316183;Glyma13g38480.2|PACid:26316184	Glyma13g38480.1	24.9113	24.9014	25.0525	24.7708	24.8162	24.7496	24.4053	24.0839	24.7826	Supplemetary table. 2
Glyma13g40380.2|PACid:26317141	Glyma13g40380.2	24.3962	23.8789	23.9226	23.8674	23.8401	23.8115	24.0957	23.4187	23.7209	Supplemetary table. 2
Glyma14g37610.5|PACid:26285212;Glyma14g37610.4|PACid:26285211;Glyma14g37610.1|PACid:26285210	Glyma14g37610.5	24.1357	24.0239	24.815	24.1602	23.8658	23.8159	24.0613	23.4535	24.0669	Supplemetary table. 2
Glyma15g15020.1|PACid:26331924	Glyma15g15020.1	25.8893	26.3008	26.1149	25.7599	25.9104	26.0073	25.6588	25.3667	25.4316	Supplemetary table. 2
Glyma15g16171.1|PACid:26331436;Glyma15g16171.2|PACid:26331437	Glyma15g16171.1	27.5488	27.9499	27.7106	27.5313	27.5527	27.4761	27.3933	26.7244	27.4298	Supplemetary table. 2
Glyma15g41540.1|PACid:26331986;Glyma15g41540.2|PACid:26331987	Glyma15g41540.1	25.0472	25.0364	25.2125	24.8786	24.8505	24.7378	24.2439	24.9332	24.5767	Supplemetary table. 2
Glyma15g41640.1|PACid:26332709	Glyma15g41640.1	24.7135	24.9408	25.2677	24.7756	24.5882	24.5372	24.422	23.5378	24.4548	Supplemetary table. 2
Glyma17g03990.2|PACid:26311785;Glyma17g03990.1|PACid:26311786	Glyma17g03990.2	24.7738	24.8301	25.2587	24.5747	24.6788	24.6731	24.4138	22.952	24.7436	Supplemetary table. 2
Glyma20g30460.1|PACid:26337542	Glyma20g30460.1	25.9848	25.7549	25.8293	25.5131	25.4608	25.4668	25.2909	25.17	25.6071	Supplemetary table. 2
Glyma18g51260.1|PACid:26354254;Glyma08g28230.1|PACid:26306976	Glyma18g51260.1	25.5034	24.9901	25.3131	25.5693	25.6805	25.5234	25.4769	24.1674	25.3685	Supplemetary table. 2
Glyma04g37120.1|PACid:26305185;Glyma06g17930.5|PACid:26298703	Glyma04g37120.1	28.0946	28.086	28.1358	28.0292	27.9154	27.9752	26.8691	26.2363	27.1246	Supplemetary table. 2
Glyma05g03900.2|PACid:26321133;Glyma05g03880.2|PACid:26321201;Glyma05g03850.2|PACid:26321011;Glyma17g14370.1|PACid:26310995;Glyma05g03900.3|PACid:26321132;Glyma05g03900.1|PACid:26321131;Glyma05g03880.1|PACid:26321200;Glyma05g03850.1|PACid:26321010	Glyma05g03900.2	24.3689	24.8087	24.8423	24.865	24.6612	24.5714	24.1045	23.9757	24.2271	Supplemetary table. 2
Glyma13g04050.1|PACid:26316112;Glyma13g04050.2|PACid:26316113	Glyma13g04050.1	26.284	26.3907	26.6328	26.579	26.5266	26.5607	25.7499	25.3889	25.2497	Supplemetary table. 2
Glyma16g00360.1|PACid:26353366	Glyma16g00360.1	28.0051	28.1587	28.1632	28.0694	28.1747	28.0814	27.4365	27.1372	27.4912	Supplemetary table. 2
Glyma17g23900.1|PACid:26311821;Glyma05g11630.3|PACid:26321039;Glyma05g11630.2|PACid:26321038	Glyma17g23900.1	25.5975	26.0231	25.2236	25.292	25.3355	25.3955	24.8915	24.4624	24.4198	Supplemetary table. 2
Glyma12g28670.1|PACid:26293614;Glyma12g28670.2|PACid:26293615	Glyma12g28670.1	26.0395	25.8414	26.0859	26.1635	25.9793	26.1367	25.3812	26.0153	25.3778	Supplemetary table. 2
Glyma02g43040.2|PACid:26290873;Glyma02g43040.1|PACid:26290872	Glyma02g43040.2	24.3051	24.9594	25.1435	24.2151	24.209	24.1745	23.5399	23.7602	24.4937	Supplemetary table. 2
Glyma08g00740.3|PACid:26307064;Glyma08g00740.1|PACid:26307063;Glyma05g33140.2|PACid:26322580;Glyma05g33140.3|PACid:26322579;Glyma05g33140.1|PACid:26322578	Glyma08g00740.3	25.0423	24.8322	24.7027	24.1116	24.1177	24.0721	23.7955	23.5057	24.2848	Supplemetary table. 2
Glyma06g12890.1|PACid:26300562;Glyma06g12890.3|PACid:26300563;Glyma06g12890.4|PACid:26300564	Glyma06g12890.1	26.2502	25.7392	26.0217	26.0095	25.9596	25.9906	25.7924	22.2183	25.3549	Supplemetary table. 2
Glyma06g19820.1|PACid:26302070;Glyma06g19820.2|PACid:26302072;Glyma06g19820.3|PACid:26302071	Glyma06g19820.1	23.6781	25.0315	24.4461	24.2702	24.556	24.3237	23.5171	22.7699	23.905	Supplemetary table. 2
Glyma06g43641.1|PACid:26301907	Glyma06g43641.1	30.3414	30.9473	30.6573	30.4336	30.4274	30.4318	29.8308	29.772	29.9973	Supplemetary table. 2
Glyma10g28900.1|PACid:26347093;Glyma20g23090.1|PACid:26336977	Glyma10g28900.1	25.3241	26.0859	26.2833	25.5076	25.4288	25.5367	25.2981	24.1007	25.2275	Supplemetary table. 2
Glyma11g29350.1|PACid:26297279	Glyma11g29350.1	24.6585	24.5627	24.5605	24.1911	24.1668	24.2249	23.6712	22.853	24.2153	Supplemetary table. 2
Glyma12g00370.1|PACid:26294153	Glyma12g00370.1	25.6974	26.4937	26.2919	25.6922	25.709	25.6042	25.3613	24.4342	25.2457	Supplemetary table. 2
Glyma12g36990.1|PACid:26294479	Glyma12g36990.1	25.613	25.5214	25.3291	25.2348	25.2867	25.2849	24.5915	23.2493	25.2802	Supplemetary table. 2
Glyma13g23790.6|PACid:26315986;Glyma13g23790.5|PACid:26315985;Glyma13g23790.4|PACid:26315987;Glyma13g23790.1|PACid:26315984	Glyma13g23790.6	27.9203	28.5438	28.4435	28.2564	28.2925	27.9151	27.6871	27.4421	27.4111	Supplemetary table. 2
Glyma16g07870.1|PACid:26351639	Glyma16g07870.1	25.1572	25.2416	25.5507	24.8688	25.1069	24.9555	24.1353	22.544	24.8603	Supplemetary table. 2
Glyma16g08040.1|PACid:26352982	Glyma16g08040.1	25.5498	25.877	26.145	25.7189	25.6458	25.6538	25.4602	24.5351	25.6466	Supplemetary table. 2
Glyma16g27210.2|PACid:26353844;Glyma16g27210.1|PACid:26353843	Glyma16g27210.2	25.7698	26.1325	26.2539	26.0067	25.911	25.9468	25.7573	24.3889	25.7651	Supplemetary table. 2
Glyma17g35530.1|PACid:26312249	Glyma17g35530.1	25.5208	25.5295	25.7582	25.6014	25.6146	25.4912	24.7301	22.8629	24.8314	Supplemetary table. 2
Glyma19g01210.1|PACid:26326770	Glyma19g01210.1	31.0961	31.5687	31.6164	31.2143	31.2292	31.1997	30.611	30.6614	30.7924	Supplemetary table. 2
Glyma08g18400.1|PACid:26306370	Glyma08g18400.1	26.7542	27.1772	27.2338	26.6729	26.7866	26.5737	26.3514	26.6161	26.7657	Supplemetary table. 2
Glyma12g06950.1|PACid:26293064	Glyma12g06950.1	25.697	26.3635	26.4994	25.8954	25.7504	25.6795	25.5308	25.4117	25.8046	Supplemetary table. 2
Glyma13g21291.1|PACid:26314724	Glyma13g21291.1	27.6307	28.7643	28.776	27.7521	27.988	27.796	27.8737	28.0069	27.9858	Supplemetary table. 2
Glyma13g44020.1|PACid:26316687	Glyma13g44020.1	30.0396	31.0679	30.9427	30.1188	30.1666	30.1398	29.9541	29.7505	30.2154	Supplemetary table. 2
Glyma17g04550.1|PACid:26312201	Glyma17g04550.1	26.0753	25.8937	26.1625	26.4959	26.438	26.6136	27.2333	27.0405	27.2642	Supplemetary table. 2
Glyma18g43320.1|PACid:26355022	Glyma18g43320.1	28.2899	28.3434	28.6969	28.3496	28.3249	28.364	28.0515	27.8848	28.11	Supplemetary table. 2
Glyma03g23890.1|PACid:26333767	Glyma03g23890.1	25.9435	25.8457	25.8405	26.1907	25.989	26.0709	26.1411	24.6239	25.7268	Supplemetary table. 2
Glyma07g10030.1|PACid:26348746	Glyma07g10030.1	28.6311	28.8717	28.6223	28.8782	29.0946	28.6541	28.3134	28.2837	28.4088	Supplemetary table. 2
Glyma12g06240.1|PACid:26294426	Glyma12g06240.1	24.6251	24.522	24.3085	24.7234	24.8459	24.7099	24.6583	23.1123	24.2289	Supplemetary table. 2
Glyma06g44340.1|PACid:26300382	Glyma06g44340.1	24.9555	25.264	25.3629	24.7233	24.9013	24.6663	24.6405	22.5927	24.5204	Supplemetary table. 2
Glyma16g30190.2|PACid:26352575;Glyma16g30190.1|PACid:26352574	Glyma16g30190.2	25.9338	26.1413	26.1546	25.5122	25.5155	25.5017	25.2864	23.2795	25.6359	Supplemetary table. 2
Glyma04g17600.1|PACid:26303133	Glyma04g17600.1	24.0715	24.3012	24.2545	24.1179	23.7886	23.8116	23.7272	22.2023	23.9405	Supplemetary table. 2
Glyma05g14330.2|PACid:26320040;Glyma05g14330.1|PACid:26320039	Glyma05g14330.2	24.9446	25.3345	25.3912	25.1075	25.048	24.8215	24.6596	22.2504	24.8093	Supplemetary table. 2
Glyma18g31550.3|PACid:26356549;Glyma18g31550.4|PACid:26356550;Glyma18g31550.5|PACid:26356551	Glyma18g31550.3	25.1811	25.7862	25.41	25.518	25.5561	25.479	25.0854	24.3081	25.2857	Supplemetary table. 2
Glyma01g44910.1|PACid:26325335	Glyma01g44910.1	24.9626	24.5459	24.5911	24.9188	24.7333	24.7695	24.6008	22.5274	24.6786	Supplemetary table. 2
Glyma02g42000.1|PACid:26289073	Glyma02g42000.1	26.2621	26.3818	26.4581	26.6435	26.4714	26.3697	25.6461	23.6887	25.9161	Supplemetary table. 2
Glyma12g06910.1|PACid:26293847	Glyma12g06910.1	25.4466	24.833	25.0784	25.2537	25.5047	25.0941	24.8886	23.1787	24.9536	Supplemetary table. 2
Glyma15g01750.1|PACid:26329358	Glyma15g01750.1	26.7165	26.535	26.4361	26.5146	26.4482	26.5561	26.282	23.6564	26.2764	Supplemetary table. 2
Glyma16g00410.1|PACid:26353010	Glyma16g00410.1	25.9914	26.4881	26.2779	25.9429	26.1429	25.762	24.7898	22.3859	24.1762	Supplemetary table. 2
Glyma02g08400.1|PACid:26287833	Glyma02g08400.1	30.8216	30.9074	30.6983	30.663	30.6597	30.6393	30.017	29.8926	29.9431	Supplemetary table. 2
Glyma08g05470.1|PACid:26306439	Glyma08g05470.1	26.286	26.1776	26.3931	26.0985	26.1459	26.0968	25.8858	22.7999	25.9065	Supplemetary table. 2
Glyma11g10480.2|PACid:26297474	Glyma11g10480.2	28.4561	28.5414	28.8382	28.4265	28.3861	28.4857	27.7494	27.4413	27.8026	Supplemetary table. 2
Glyma12g09250.1|PACid:26292084	Glyma12g09250.1	26.1672	26.199	26.6169	26.0327	26.1153	26.0992	25.8601	24.4738	26.1702	Supplemetary table. 2
Glyma14g06900.1|PACid:26285157	Glyma14g06900.1	26.1312	26.1835	26.309	26.0946	26.0865	26.1	25.3194	25.8688	25.2299	Supplemetary table. 2
Glyma16g26920.1|PACid:26351692;Glyma02g07910.1|PACid:26287674	Glyma16g26920.1	26.9503	27.1131	26.8199	26.2706	26.4304	26.6948	26.3258	24.8389	26.5666	Supplemetary table. 2
Glyma20g33910.1|PACid:26339653	Glyma20g33910.1	25.1017	24.2934	25.1421	24.6991	24.658	24.7176	24.1495	22.6132	24.4977	Supplemetary table. 2
Glyma12g02790.2|PACid:26293648	Glyma12g02790.2	27.2033	27.5771	27.5722	27.2266	27.2737	27.224	26.9071	26.8381	27.0555	Supplemetary table. 2
Glyma18g53590.1|PACid:26356283	Glyma18g53590.1	25.1826	24.8801	25.0591	25.2347	25.2031	25.5022	25.1899	22.8896	24.975	Supplemetary table. 2
Glyma03g38340.1|PACid:26335746	Glyma03g38340.1	25.787	25.41	25.4148	25.6079	25.7047	25.674	25.6226	24.4035	25.4747	Supplemetary table. 2
Glyma18g00590.1|PACid:26356091;Glyma11g36670.1|PACid:26297202	Glyma18g00590.1	24.1137	25.8232	25.0436	24.2866	24.4432	24.342	22.8127	22.5567	22.7999	Supplemetary table. 2
Glyma05g28480.2|PACid:26322137;Glyma05g28480.1|PACid:26322136	Glyma05g28480.2	25.4565	25.4645	25.8901	24.6223	24.7885	24.6168	24.8029	25.4209	25.0653	Supplemetary table. 2
Glyma07g00610.1|PACid:26348822	Glyma07g00610.1	24.6718	23.928	24.217	23.4345	23.2256	23.4863	23.3365	23.2699	23.1723	Supplemetary table. 2
Glyma08g23990.1|PACid:26306280;Glyma07g00430.1|PACid:26350751	Glyma08g23990.1	24.8977	25.1242	25.2379	24.122	24.4131	24.5655	24.8528	22.8467	24.4807	Supplemetary table. 2
Glyma19g42010.1|PACid:26327889	Glyma19g42010.1	25.3362	24.389	24.7367	25.7625	25.6378	25.8499	26.0766	26.1591	25.5668	Supplemetary table. 2
Glyma01g29480.1|PACid:26323050	Glyma01g29480.1	24.4266	24.9393	25.0694	24.6968	24.3313	24.8244	24.5562	23.6751	24.4516	Supplemetary table. 2
Glyma02g36700.1|PACid:26288839	Glyma02g36700.1	25.787	26.1127	26.0485	25.7541	25.6761	25.6648	25.4675	23.7341	25.5991	Supplemetary table. 2
Glyma03g39860.1|PACid:26336007	Glyma03g39860.1	26.9297	27.0493	26.7965	26.4328	26.4803	26.4381	26.2641	23.2956	26.4096	Supplemetary table. 2
Glyma05g38110.1|PACid:26321815	Glyma05g38110.1	24.706	25.1592	24.9063	25.0394	24.854	24.8056	24.4582	23.6012	24.7103	Supplemetary table. 2
Glyma06g08260.1|PACid:26300470	Glyma06g08260.1	25.1723	25.4571	25.3534	24.9993	25.1593	24.8024	24.7663	24.2146	24.9286	Supplemetary table. 2
Glyma06g35680.1|PACid:26300151;Glyma06g35680.3|PACid:26300152;Glyma06g35680.4|PACid:26300153;Glyma06g35680.2|PACid:26300154	Glyma06g35680.1	26.6594	26.3875	26.5718	26.6428	26.6471	26.5767	25.9532	24.6904	26.1468	Supplemetary table. 2
Glyma08g05610.1|PACid:26308293;Glyma05g34070.1|PACid:26320542	Glyma08g05610.1	25.7305	26.3126	26.2831	26.0319	26.0227	25.8264	25.4843	23.0991	25.6149	Supplemetary table. 2
Glyma08g11070.1|PACid:26310893;Glyma05g28080.1|PACid:26320269;Glyma11g36950.2|PACid:26295525;Glyma11g36950.3|PACid:26295524;Glyma11g36950.1|PACid:26295523	Glyma08g11070.1	24.6353	24.2711	24.5792	24.385	24.744	24.116	24.5024	22.772	24.0845	Supplemetary table. 2
Glyma08g11400.1|PACid:26308802	Glyma08g11400.1	27.6552	28.0743	28.0343	27.473	27.5381	27.4825	25.3599	24.6412	25.3991	Supplemetary table. 2
Glyma08g26100.1|PACid:26309351	Glyma08g26100.1	25.1097	25.8815	25.4348	24.9794	24.9471	25.0291	24.8283	23.0661	24.7298	Supplemetary table. 2
Glyma09g01080.1|PACid:26342317	Glyma09g01080.1	25.0152	24.8915	24.9777	24.79	24.5908	24.8993	24.8143	24.3679	24.1025	Supplemetary table. 2
Glyma09g36050.2|PACid:26340494;Glyma09g36050.1|PACid:26340493;Glyma12g01291.2|PACid:26291544;Glyma12g01291.1|PACid:26291543	Glyma09g36050.2	24.4035	24.0339	24.6846	24.2759	24.3551	24.2302	23.991	23.2667	23.6121	Supplemetary table. 2
Glyma10g05480.3|PACid:26344470;Glyma13g19830.1|PACid:26316748	Glyma10g05480.3	27.4525	27.3124	27.553	27.3943	27.3935	27.3533	26.981	26.6557	26.962	Supplemetary table. 2
Glyma11g12471.1|PACid:26296389	Glyma11g12471.1	25.5311	25.6531	25.6882	25.6632	25.7816	25.6227	25.2662	23.6536	25.4907	Supplemetary table. 2
Glyma11g19070.3|PACid:26295568;Glyma11g19070.2|PACid:26295567;Glyma11g19070.1|PACid:26295569	Glyma11g19070.3	27.755	27.536	27.3941	27.7035	27.6619	27.6546	26.6374	26.5676	26.5603	Supplemetary table. 2
Glyma14g38860.1|PACid:26286746	Glyma14g38860.1	24.9601	24.9081	25.4508	24.9701	24.7191	25.0286	23.8086	23.7622	24.9667	Supplemetary table. 2
Glyma15g15260.2|PACid:26330157;Glyma15g15260.1|PACid:26330156	Glyma15g15260.2	24.9042	25.4878	25.5993	25.0834	24.9196	25.0981	24.8545	22.8066	24.8393	Supplemetary table. 2
Glyma15g15910.1|PACid:26329839	Glyma15g15910.1	26.2169	25.9064	25.7363	25.9743	26.0364	26.0408	25.2647	25.3907	25.3007	Supplemetary table. 2
Glyma16g31331.1|PACid:26352926	Glyma16g31331.1	27.9902	27.9321	28.226	28.1084	28.0691	28.1377	27.4543	24.3835	27.7575	Supplemetary table. 2
Glyma16g33710.1|PACid:26352659	Glyma16g33710.1	24.3274	24.2545	24.0994	24.2322	24.2996	24.2372	23.4616	23.5948	23.9253	Supplemetary table. 2
Glyma17g05840.3|PACid:26314405	Glyma17g05840.3	24.4699	24.7457	25.004	24.4912	24.4855	24.4247	24.3847	23.2615	24.2947	Supplemetary table. 2
Glyma18g32760.1|PACid:26356172	Glyma18g32760.1	26.9246	27.4534	26.9705	27.1803	26.9	27.0065	26.4716	26.1757	26.7362	Supplemetary table. 2
Glyma18g39933.1|PACid:26354517	Glyma18g39933.1	25.2752	25.2452	25.1061	25.124	25.1876	25.2304	24.4548	22.7001	25.0974	Supplemetary table. 2
Glyma18g43650.2|PACid:26354195;Glyma18g43650.3|PACid:26354196	Glyma18g43650.2	24.8629	25.3967	25.1606	25.1506	24.6577	24.9119	24.5083	24.4741	24.8969	Supplemetary table. 2
Glyma19g29220.1|PACid:26328797	Glyma19g29220.1	27.3077	27.3881	27.1724	27.2588	27.3872	27.1914	27.2388	25.5334	27.1182	Supplemetary table. 2
Glyma19g40550.1|PACid:26328269	Glyma19g40550.1	26.0058	26.2973	26.0701	25.8863	25.7995	25.7701	24.6784	21.9662	25.3067	Supplemetary table. 2
Glyma03g07470.1|PACid:26335115	Glyma03g07470.1	28.1542	29.3061	29.1506	28.5259	28.4382	28.377	28.0588	27.7609	28.2977	Supplemetary table. 2
Glyma04g01380.1|PACid:26302829;Glyma04g01380.2|PACid:26302830;Glyma06g01421.1|PACid:26300961	Glyma04g01380.1	28.9119	28.9896	29.0119	28.8134	28.8051	28.7877	28.3577	28.5935	28.2644	Supplemetary table. 2
Glyma08g17100.3|PACid:26309635;Glyma08g17100.2|PACid:26309634	Glyma08g17100.3	27.065	27.2182	27.2465	27.0507	26.965	27.0231	26.8813	26.5271	26.8057	Supplemetary table. 2
Glyma08g25006.1|PACid:26309190	Glyma08g25006.1	27.4847	27.2272	27.6455	27.1516	27.2444	27.157	26.8019	26.759	26.8968	Supplemetary table. 2
Glyma12g06970.1|PACid:26291863	Glyma12g06970.1	24.0115	23.8386	23.8343	23.7093	23.7387	23.8388	23.9564	24.9729	23.5735	Supplemetary table. 2
Glyma12g09390.1|PACid:26292437;Glyma12g09390.2|PACid:26292438	Glyma12g09390.1	29.4941	29.6386	29.7684	29.45	29.4383	29.493	29.14	29.1302	29.2573	Supplemetary table. 2
Glyma13g36780.1|PACid:26315088	Glyma13g36780.1	30.7954	31.2155	31.2417	30.9619	31.0425	31.0254	30.5625	30.4863	30.6849	Supplemetary table. 2
Glyma14g26400.1|PACid:26285183;Glyma09g28720.1|PACid:26340246;Glyma09g28713.1|PACid:26340698;Glyma09g28706.1|PACid:26342179	Glyma14g26400.1	28.162	28.6117	28.4517	28.1582	27.9629	27.9708	28.0291	27.8279	27.7179	Supplemetary table. 2
Glyma15g01000.1|PACid:26332659	Glyma15g01000.1	26.7734	25.9952	25.7449	26.6348	26.7099	26.9053	27.2749	27.5032	26.6732	Supplemetary table. 2
Glyma16g33400.1|PACid:26352806	Glyma16g33400.1	28.3892	29.0091	28.5683	28.3266	28.302	28.2305	28.1257	28.0729	28.0366	Supplemetary table. 2
Glyma19g28990.1|PACid:26327696;Glyma16g04420.1|PACid:26351449	Glyma19g28990.1	25.577	26.2286	26.2806	25.6405	25.7238	25.6917	25.4916	24.7617	25.7136	Supplemetary table. 2
Glyma08g45531.1|PACid:26310503	Glyma08g45531.1	31.6272	31.3834	31.4545	31.8162	31.5797	31.6399	31.2748	31.0542	31.2703	Supplemetary table. 2
Glyma11g21001.1|PACid:26297256	Glyma11g21001.1	24.8852	24.61	25.0643	25.3199	25.1379	25.148	24.5123	24.7502	24.788	Supplemetary table. 2
Glyma01g03930.1|PACid:26322845;Glyma02g03750.1|PACid:26291010	Glyma01g03930.1	24.2965	23.7486	24.4241	24.2598	24.2381	24.376	0	0	0	Supplemetary table. 3
Glyma01g05060.4|PACid:26323300;Glyma01g05060.3|PACid:26323299;Glyma01g05060.2|PACid:26323298;Glyma02g02420.1|PACid:26291414	Glyma01g05060.4	24.6037	24.9757	24.8953	24.8016	24.9036	24.5854	0	0	0	Supplemetary table. 3
Glyma01g05500.1|PACid:26324063	Glyma01g05500.1	0	23.0901	23.3188	22.9027	0	0	0	0	0	Supplemetary table. 3
Glyma01g20460.1|PACid:26323064;Glyma08g31890.1|PACid:26310126	Glyma01g20460.1	0	23.6323	23.7167	23.622	23.4733	0	0	0	0	Supplemetary table. 3
Glyma03g22930.2|PACid:26333313;Glyma03g22930.1|PACid:26333312	Glyma03g22930.2	0	22.5349	22.4384	0	0	0	0	0	0	Supplemetary table. 3
Glyma03g33360.1|PACid:26333349;Glyma19g36070.1|PACid:26328088	Glyma03g33360.1	22.9708	23.116	23.3569	0	23.3863	0	0	0	0	Supplemetary table. 3
Glyma03g37140.1|PACid:26333542	Glyma03g37140.1	24.8449	24.4413	24.2402	0	0	0	0	0	24.8406	Supplemetary table. 3
Glyma04g14810.1|PACid:26305479	Glyma04g14810.1	23.5353	23.2862	23.7432	23.243	22.8611	23.4723	0	0	0	Supplemetary table. 3
Glyma04g36870.3|PACid:26305114	Glyma04g36870.3	25.7508	25.5267	25.3968	25.443	25.1138	0	25.6656	0	0	Supplemetary table. 3
Glyma04g37790.1|PACid:26303284	Glyma04g37790.1	0	22.4413	23.2361	0	0	0	0	0	0	Supplemetary table. 3
Glyma04g39390.1|PACid:26304025	Glyma04g39390.1	22.6375	23.0647	23.1585	0	0	0	0	0	0	Supplemetary table. 3
Glyma04g40990.1|PACid:26302785;Glyma06g13860.1|PACid:26300199	Glyma04g40990.1	0	23.5607	23.515	23.5136	23.4757	0	0	0	24.1041	Supplemetary table. 3
Glyma05g28490.1|PACid:26322402;Glyma05g28490.2|PACid:26322403	Glyma05g28490.1	25.3716	24.6685	24.4871	0	0	0	0	0	0	Supplemetary table. 3
Glyma05g33410.2|PACid:26322569;Glyma05g33410.5|PACid:26322572;Glyma05g33410.4|PACid:26322571;Glyma05g33410.3|PACid:26322570;Glyma03g16940.1|PACid:26336016;Glyma15g33770.2|PACid:26331145	Glyma05g33410.2	0	23.1098	23.0938	0	0	0	0	0	0	Supplemetary table. 3
Glyma05g34420.1|PACid:26320467	Glyma05g34420.1	23.5859	24.0155	23.5736	0	23.6563	23.6358	0	0	0	Supplemetary table. 3
Glyma06g01790.1|PACid:26301844;Glyma06g01790.2|PACid:26301845	Glyma06g01790.1	23.6023	23.3573	22.9847	23.4056	23.1314	0	0	0	0	Supplemetary table. 3
Glyma06g05770.1|PACid:26299379	Glyma06g05770.1	22.0775	21.9118	0	0	0	0	0	0	0	Supplemetary table. 3
Glyma06g09320.4|PACid:26301475;Glyma06g09320.3|PACid:26301474;Glyma06g09320.1|PACid:26301473;Glyma06g09320.5|PACid:26301476	Glyma06g09320.4	0	23.5505	23.3437	0	0	0	0	0	0	Supplemetary table. 3
Glyma06g34190.1|PACid:26298999	Glyma06g34190.1	24.4234	23.9968	24.0533	0	0	0	0	0	0	Supplemetary table. 3
Glyma06g46190.3|PACid:26299464;Glyma06g46190.2|PACid:26299463	Glyma06g46190.3	0	21.4574	21.8014	22.1322	0	22.0998	0	0	0	Supplemetary table. 3
Glyma07g02260.1|PACid:26349377	Glyma07g02260.1	0	22.8747	22.4122	0	0	0	0	0	0	Supplemetary table. 3
Glyma07g11600.2|PACid:26350066;Glyma07g11600.1|PACid:26350065	Glyma07g11600.2	0	23.1582	23.8427	23.497	23.3051	23.5387	0	0	24.0833	Supplemetary table. 3
Glyma07g38750.2|PACid:26347586;Glyma07g38750.1|PACid:26347585	Glyma07g38750.2	23.3137	23.4291	23.2901	23.4391	23.1144	22.86	0	0	23.3207	Supplemetary table. 3
Glyma07g39870.2|PACid:26350857;Glyma17g00910.2|PACid:26311316;Glyma17g00910.1|PACid:26311315;Glyma07g39870.1|PACid:26350856	Glyma07g39870.2	0	20.9433	21.3037	0	0	0	0	0	0	Supplemetary table. 3
Glyma08g22480.1|PACid:26309227;Glyma07g03610.1|PACid:26349716	Glyma08g22480.1	0	22.9531	22.6736	0	0	0	0	0	0	Supplemetary table. 3
Glyma08g43640.2|PACid:26308069;Glyma08g43640.1|PACid:26308068	Glyma08g43640.2	22.1625	21.713	0	0	0	0	0	0	0	Supplemetary table. 3
Glyma08g48120.1|PACid:26308295	Glyma08g48120.1	0	21.1896	21.9773	0	0	0	0	0	0	Supplemetary table. 3
Glyma09g29460.1|PACid:26340853;Glyma16g33870.1|PACid:26353596	Glyma09g29460.1	23.03	23.3649	23.1896	23.5229	23.5897	23.1574	0	0	22.8111	Supplemetary table. 3
Glyma10g06590.1|PACid:26344021;Glyma13g20790.1|PACid:26315044;Glyma10g06590.2|PACid:26344022	Glyma10g06590.1	23.1402	22.8605	22.8454	0	0	0	0	0	0	Supplemetary table. 3
Glyma10g07090.1|PACid:26347086	Glyma10g07090.1	0	23.8743	23.9213	0	23.6908	0	0	0	0	Supplemetary table. 3
Glyma10g28180.1|PACid:26347210	Glyma10g28180.1	23.7324	23.1345	23.1634	23.1031	22.7138	23.0579	0	0	0	Supplemetary table. 3
Glyma10g32850.1|PACid:26346530;Glyma10g32850.2|PACid:26346531	Glyma10g32850.1	24.316	24.248	24.3927	0	0	0	0	0	0	Supplemetary table. 3
Glyma10g34150.3|PACid:26344070;Glyma10g34150.2|PACid:26344069;Glyma10g34150.1|PACid:26344068;Glyma20g33380.2|PACid:26337997	Glyma10g34150.3	23.1321	22.1969	0	22.9115	0	23.1252	0	0	0	Supplemetary table. 3
Glyma10g38590.1|PACid:26346009	Glyma10g38590.1	24.0897	24.3176	24.6211	23.9618	23.3503	23.79	0	0	0	Supplemetary table. 3
Glyma10g44540.1|PACid:26346216	Glyma10g44540.1	23.234	23.4029	23.0445	23.0116	23.0704	23.0402	0	0	0	Supplemetary table. 3
Glyma11g03700.4|PACid:26298209;Glyma11g03700.3|PACid:26298208;Glyma11g03700.1|PACid:26298207	Glyma11g03700.4	23.7012	24.0674	23.8614	24.1245	24.0131	23.8929	0	0	0	Supplemetary table. 3
Glyma11g04650.1|PACid:26295829	Glyma11g04650.1	0	24.2931	23.7099	23.4017	23.4611	0	0	0	0	Supplemetary table. 3
Glyma11g08550.4|PACid:26297117;Glyma11g08550.3|PACid:26297116;Glyma11g08550.1|PACid:26297118	Glyma11g08550.4	0	22.8738	23.3535	0	0	0	0	0	0	Supplemetary table. 3
Glyma11g09990.1|PACid:26296410;Glyma12g02330.1|PACid:26293233	Glyma11g09990.1	24.1592	23.9242	23.6465	23.6415	0	23.8974	0	0	0	Supplemetary table. 3
Glyma11g10080.1|PACid:26295302	Glyma11g10080.1	23.7154	23.5972	23.8224	23.89	23.8463	0	0	0	0	Supplemetary table. 3
Glyma11g13070.1|PACid:26297280	Glyma11g13070.1	23.859	23.4573	23.4586	23.8435	23.9402	23.8785	24.06	0	0	Supplemetary table. 3
Glyma11g14020.1|PACid:26297961;Glyma12g05980.1|PACid:26293543;Glyma11g14020.2|PACid:26297960	Glyma11g14020.1	0	22.2813	22.5907	0	0	0	0	0	0	Supplemetary table. 3
Glyma11g16010.1|PACid:26298286	Glyma11g16010.1	23.5116	23.96	23.3765	0	0	0	0	0	0	Supplemetary table. 3
Glyma11g33160.1|PACid:26296772	Glyma11g33160.1	0	22.7853	22.6814	22.8537	22.9058	22.9083	0	0	22.6332	Supplemetary table. 3
Glyma11g37760.3|PACid:26298099;Glyma11g37760.2|PACid:26298098;Glyma11g37760.1|PACid:26298097	Glyma11g37760.3	0	22.1274	21.9354	0	0	0	0	0	0	Supplemetary table. 3
Glyma12g14420.1|PACid:26291986;Glyma06g43546.1|PACid:26298461	Glyma12g14420.1	24.7356	25.3355	24.6537	25.0568	24.7949	24.89	0	0	23.826	Supplemetary table. 3
Glyma13g20780.1|PACid:26316141;Glyma10g06580.1|PACid:26344794	Glyma13g20780.1	23.4174	24.3353	23.121	22.4034	22.7263	0	0	0	0	Supplemetary table. 3
Glyma13g27810.1|PACid:26316473	Glyma13g27810.1	23.8583	24.7812	24.2597	23.518	23.7942	23.5781	0	0	0	Supplemetary table. 3
Glyma13g29410.1|PACid:26315383;Glyma13g29410.5|PACid:26315385;Glyma13g29410.4|PACid:26315384	Glyma13g29410.1	23.0458	0	23.6371	23.2232	22.9512	23.05	0	0	22.8595	Supplemetary table. 3
Glyma13g32430.2|PACid:26316017;Glyma13g32430.1|PACid:26316016	Glyma13g32430.2	23.8181	23.8597	23.5379	0	0	0	0	0	0	Supplemetary table. 3
Glyma13g34560.3|PACid:26316262;Glyma13g34560.2|PACid:26316261;Glyma13g34560.1|PACid:26316263;Glyma12g35840.3|PACid:26293666;Glyma12g35840.2|PACid:26293665;Glyma12g35840.1|PACid:26293667	Glyma13g34560.3	0	22.0892	22.3181	22.8811	23.061	0	0	0	0	Supplemetary table. 3
Glyma14g01290.1|PACid:26286552;Glyma02g47460.1|PACid:26289312	Glyma14g01290.1	23.5885	22.7132	22.964	23.3003	23.2513	0	0	0	0	Supplemetary table. 3
Glyma14g02380.4|PACid:26284803;Glyma14g02380.3|PACid:26284802;Glyma02g46380.2|PACid:26289303;Glyma02g46380.1|PACid:26289302;Glyma14g36540.5|PACid:26286053;Glyma14g36540.4|PACid:26286052;Glyma14g36540.1|PACid:26286051	Glyma14g02380.4	23.6849	23.4493	23.2862	23.2237	23.5983	23.551	0	0	0	Supplemetary table. 3
Glyma14g05810.4|PACid:26286572;Glyma14g05810.1|PACid:26286570;Glyma02g42680.1|PACid:26291159;Glyma14g05810.2|PACid:26286571	Glyma14g05810.4	0	21.8984	21.4152	0	0	0	0	0	0	Supplemetary table. 3
Glyma14g36280.3|PACid:26284738;Glyma14g36280.1|PACid:26284737;Glyma14g36280.4|PACid:26284739;Glyma02g38160.4|PACid:26289058;Glyma02g38160.3|PACid:26289057;Glyma14g36280.2|PACid:26284740;Glyma18g27710.2|PACid:26356169;Glyma08g37270.1|PACid:26309922	Glyma14g36280.3	23.5205	23.9044	24.2034	22.9781	23.7557	23.2212	0	0	0	Supplemetary table. 3
Glyma14g39160.2|PACid:26285726;Glyma02g40820.4|PACid:26287504;Glyma02g40820.3|PACid:26287505;Glyma02g40820.1|PACid:26287503	Glyma14g39160.2	23.1602	22.9996	23.7943	0	0	0	0	0	0	Supplemetary table. 3
Glyma15g03120.1|PACid:26332880;Glyma13g42270.1|PACid:26314929	Glyma15g03120.1	0	22.2276	22.1584	0	0	0	0	0	0	Supplemetary table. 3
Glyma15g12100.1|PACid:26332726	Glyma15g12100.1	0	23.1727	23.5739	23.4191	23.3105	23.2342	0	0	23.3059	Supplemetary table. 3
Glyma15g25060.1|PACid:26332144	Glyma15g25060.1	24.7699	24.7429	24.6477	24.7292	24.533	24.6461	0	0	0	Supplemetary table. 3
Glyma15g41370.1|PACid:26332213	Glyma15g41370.1	23.3699	24.0975	24.0886	23.9798	23.9475	23.9286	0	0	0	Supplemetary table. 3
Glyma16g00590.1|PACid:26351580	Glyma16g00590.1	23.6701	23.7378	23.7274	23.3955	23.3122	23.5455	0	0	23.4261	Supplemetary table. 3
Glyma16g02110.4|PACid:26352665;Glyma16g02110.3|PACid:26352664;Glyma07g05580.4|PACid:26348859;Glyma07g05580.3|PACid:26348858	Glyma16g02110.4	23.5571	23.8982	23.7345	23.6337	23.8482	23.5007	0	0	0	Supplemetary table. 3
Glyma16g03760.2|PACid:26351004;Glyma16g03760.1|PACid:26351003	Glyma16g03760.2	0	20.6946	20.5581	0	0	0	0	0	0	Supplemetary table. 3
Glyma17g01960.5|PACid:26311274;Glyma17g01960.4|PACid:26311272;Glyma17g01960.3|PACid:26311271;Glyma17g01960.2|PACid:26311270;Glyma17g01960.1|PACid:26311273;Glyma17g01960.6|PACid:26311275	Glyma17g01960.5	0	22.081	22.5045	0	0	0	0	0	0	Supplemetary table. 3
Glyma17g03080.2|PACid:26312554;Glyma07g37570.1|PACid:26347495	Glyma17g03080.2	0	22.145	21.7248	0	0	0	0	0	0	Supplemetary table. 3
Glyma17g06880.3|PACid:26312011;Glyma17g06880.1|PACid:26312010;Glyma17g06880.2|PACid:26312012	Glyma17g06880.3	24.7655	24.7925	24.8957	24.6038	24.598	24.6005	0	0	24.5939	Supplemetary table. 3
Glyma17g13740.1|PACid:26313346	Glyma17g13740.1	23.9777	24.3504	23.3454	23.647	23.5669	0	24.1501	0	0	Supplemetary table. 3
Glyma18g47760.1|PACid:26357513;Glyma09g38560.1|PACid:26340231	Glyma18g47760.1	0	23.1598	22.7332	23.0839	22.7825	23.0983	0	0	0	Supplemetary table. 3
Glyma18g50000.1|PACid:26357069;Glyma08g26520.1|PACid:26308912	Glyma18g50000.1	24.3282	24.102	23.8206	23.9842	24.4225	0	0	0	0	Supplemetary table. 3
Glyma18g52290.1|PACid:26355383;Glyma02g10570.1|PACid:26288297	Glyma18g52290.1	0	23.0949	22.9534	22.9427	23.1891	23.2135	0	0	0	Supplemetary table. 3
Glyma18g52860.3|PACid:26354679;Glyma18g52860.1|PACid:26354678;Glyma18g52860.2|PACid:26354677	Glyma18g52860.3	23.7971	23.2549	23.0815	0	23.6018	23.6527	24.1427	0	0	Supplemetary table. 3
Glyma18g53370.1|PACid:26356104	Glyma18g53370.1	0	23.8398	23.5076	0	0	0	0	0	0	Supplemetary table. 3
Glyma19g24250.5|PACid:26327503;Glyma19g24250.4|PACid:26327501;Glyma19g24250.3|PACid:26327502;Glyma16g06850.4|PACid:26353838;Glyma16g06850.3|PACid:26353837;Glyma16g06850.1|PACid:26353836;Glyma16g06850.2|PACid:26353839	Glyma19g24250.5	22.4812	22.1532	22.3662	22.2425	22.2915	22.0861	0	0	21.8998	Supplemetary table. 3
Glyma19g28770.2|PACid:26327748;Glyma19g28770.1|PACid:26327749;Glyma16g04560.5|PACid:26351405;Glyma16g04560.4|PACid:26351404;Glyma16g04560.1|PACid:26351403	Glyma19g28770.2	0	22.1367	22.1196	0	0	0	0	0	0	Supplemetary table. 3
Glyma19g37750.2|PACid:26329257;Glyma19g37750.1|PACid:26329256	Glyma19g37750.2	23.8582	24.3474	24.5234	24.0676	24.1493	24.4222	0	0	0	Supplemetary table. 3
Glyma19g43230.1|PACid:26328645	Glyma19g43230.1	23.8192	23.4586	23.178	23.8461	23.595	23.5505	0	0	24.4111	Supplemetary table. 3
Glyma20g24400.1|PACid:26338338	Glyma20g24400.1	23.5987	24.2007	24.316	23.579	23.5559	23.5622	0	0	23.4395	Supplemetary table. 3
Glyma03g34300.1|PACid:26335561	Glyma03g34300.1	23.3134	23.4247	24.201	24.1245	24.2857	23.6598	23.7191	0	0	Supplemetary table. 3
Glyma04g10100.6|PACid:26305555;Glyma04g10100.5|PACid:26305554;Glyma04g10100.1|PACid:26305553;Glyma06g10130.1|PACid:26300895;Glyma04g10100.2|PACid:26305556	Glyma04g10100.6	0	22.2251	22.4597	0	0	0	0	0	0	Supplemetary table. 3
Glyma01g03830.1|PACid:26324670;Glyma02g03860.1|PACid:26287633	Glyma01g03830.1	0	22.6697	22.327	22.2023	22.2512	0	0	0	0	Supplemetary table. 3
Glyma01g36990.1|PACid:26322885;Glyma01g36990.2|PACid:26322886;Glyma11g08290.1|PACid:26294789	Glyma01g36990.1	23.8169	24.3201	24.6867	23.7411	23.8551	23.7603	0	0	24.0189	Supplemetary table. 3
Glyma01g42900.2|PACid:26324495	Glyma01g42900.2	0	22.1398	22.3983	0	0	0	0	0	0	Supplemetary table. 3
Glyma02g04120.2|PACid:26291468;Glyma02g04120.1|PACid:26291467;Glyma01g03530.1|PACid:26324110	Glyma02g04120.2	23.6515	23.873	23.6903	23.7353	23.6514	23.5446	0	0	23.8249	Supplemetary table. 3
Glyma02g09480.1|PACid:26290913;Glyma07g26980.2|PACid:26349021	Glyma02g09480.1	0	23.6234	23.5775	0	0	0	0	0	0	Supplemetary table. 3
Glyma03g33830.1|PACid:26335710;Glyma03g33830.2|PACid:26335711;Glyma13g20390.2|PACid:26318479;Glyma13g20390.1|PACid:26318480	Glyma03g33830.1	24.0055	24.4359	24.0943	23.9977	24.0862	0	0	0	0	Supplemetary table. 3
Glyma03g42370.4|PACid:26335617;Glyma19g45140.1|PACid:26326292;Glyma16g01810.1|PACid:26352017;Glyma07g05220.1|PACid:26350582;Glyma03g42370.1|PACid:26335616;Glyma03g42370.2|PACid:26335618;Glyma03g42370.5|PACid:26335619;Glyma07g05220.2|PACid:26350583	Glyma03g42370.4	24.7391	24.3268	24.6256	24.4835	24.4636	24.4188	0	0	24.2561	Supplemetary table. 3
Glyma04g38010.1|PACid:26305134	Glyma04g38010.1	23.3313	23.2486	23.7144	0	0	0	0	0	0	Supplemetary table. 3
Glyma04g40030.1|PACid:26302962	Glyma04g40030.1	0	23.8644	23.6299	24.035	24.1207	24.1311	0	0	0	Supplemetary table. 3
Glyma05g28380.3|PACid:26322139;Glyma08g11370.1|PACid:26310687;Glyma05g28380.1|PACid:26322138	Glyma05g28380.3	0	22.6927	22.8189	0	0	0	0	0	0	Supplemetary table. 3
Glyma05g33320.1|PACid:26319793	Glyma05g33320.1	0	23.4681	23.5945	23.1542	0	0	0	0	0	Supplemetary table. 3
Glyma06g02410.1|PACid:26301296;Glyma06g02410.2|PACid:26301297;Glyma04g02370.1|PACid:26305722;Glyma14g40130.1|PACid:26287237	Glyma06g02410.1	0	23.0031	23.1473	0	0	0	0	0	23.4738	Supplemetary table. 3
Glyma06g03230.1|PACid:26302022;Glyma04g03180.1|PACid:26303706;Glyma17g37220.1|PACid:26312204;Glyma14g07750.1|PACid:26286097	Glyma06g03230.1	24.7978	24.7966	24.8783	24.7112	24.5465	0	24.2176	0	0	Supplemetary table. 3
Glyma06g08380.1|PACid:26299602;Glyma04g08280.1|PACid:26305581	Glyma06g08380.1	23.8654	24.0251	24.3133	23.688	23.409	23.6	0	0	23.5306	Supplemetary table. 3
Glyma08g05350.1|PACid:26306382	Glyma08g05350.1	24.5027	24.4707	24.9029	24.4742	24.338	24.49	0	0	24.0996	Supplemetary table. 3
Glyma08g07400.1|PACid:26309804	Glyma08g07400.1	0	23.992	24.1536	0	23.1636	0	0	0	0	Supplemetary table. 3
Glyma11g12850.1|PACid:26294962	Glyma11g12850.1	0	23.4311	23.1521	0	0	0	0	0	0	Supplemetary table. 3
Glyma13g19280.1|PACid:26316817;Glyma10g04920.1|PACid:26345666;Glyma19g35510.1|PACid:26328697;Glyma03g32800.1|PACid:26333623	Glyma13g19280.1	23.5209	24.1377	24.1857	23.7196	23.886	23.9325	0	0	23.9038	Supplemetary table. 3
Glyma13g35480.1|PACid:26316050;Glyma12g35070.1|PACid:26292639;Glyma12g35070.2|PACid:26292640	Glyma13g35480.1	23.5035	23.6706	23.4496	23.3679	23.2517	0	0	0	0	Supplemetary table. 3
Glyma14g40570.1|PACid:26284622;Glyma17g37541.1|PACid:26312218	Glyma14g40570.1	22.6705	0	22.8397	22.7694	22.5664	0	0	0	0	Supplemetary table. 3
Glyma15g07910.4|PACid:26329619	Glyma15g07910.4	0	23.6525	24.1555	0	0	0	0	0	0	Supplemetary table. 3
Glyma16g07800.1|PACid:26351116	Glyma16g07800.1	25.0968	24.9194	26.2566	0	24.7217	24.6292	25.006	0	0	Supplemetary table. 3
Glyma16g32960.1|PACid:26353108;Glyma09g28100.1|PACid:26342426;Glyma16g32960.2|PACid:26353109	Glyma16g32960.1	24.4121	24.3932	24.6272	24.4922	24.498	24.4418	0	0	24.3263	Supplemetary table. 3
Glyma17g15490.2|PACid:26314310;Glyma05g05190.1|PACid:26320014;Glyma17g15490.1|PACid:26314309	Glyma17g15490.2	0	23.1842	23.2453	23.0954	23.0917	0	0	0	0	Supplemetary table. 3
Glyma18g10460.2|PACid:26355438;Glyma18g12920.1|PACid:26356120	Glyma18g10460.2	23.3396	23.8321	23.8266	0	23.5283	0	23.3586	0	23.0726	Supplemetary table. 3
Glyma19g05120.2|PACid:26329037	Glyma19g05120.2	0	22.9371	22.4362	0	0	0	0	0	0	Supplemetary table. 3
Glyma19g42600.1|PACid:26326424;Glyma19g42600.3|PACid:26326425;Glyma19g42600.2|PACid:26326426	Glyma19g42600.1	23.402	23.5352	23.9901	23.4108	23.1067	0	0	0	0	Supplemetary table. 3
Glyma20g24850.1|PACid:26339258;Glyma20g24850.3|PACid:26339259;Glyma20g24850.4|PACid:26339260	Glyma20g24850.1	0	23.7188	23.9684	0	0	0	0	0	0	Supplemetary table. 3
Glyma20g25920.1|PACid:26337200	Glyma20g25920.1	24.9287	25.4561	25.8502	24.7086	24.7983	24.6649	0	0	24.7365	Supplemetary table. 3
Glyma05g36900.1|PACid:26322375;Glyma08g02630.1|PACid:26310881	Glyma05g36900.1	0	23.8907	23.8613	0	0	23.498	0	0	0	Supplemetary table. 3
Glyma07g30090.1|PACid:26350386	Glyma07g30090.1	23.4404	23.7945	23.859	23.6401	23.6388	23.4069	0	0	0	Supplemetary table. 3
Glyma10g29780.1|PACid:26344012;Glyma10g29780.2|PACid:26344011	Glyma10g29780.1	23.017	22.7987	23.0359	22.7545	0	0	0	0	0	Supplemetary table. 3
Glyma11g00810.5|PACid:26295549;Glyma11g00810.4|PACid:26295548;Glyma11g00810.2|PACid:26295550;Glyma11g00810.1|PACid:26295551	Glyma11g00810.5	23.6153	24.2547	24.34	24.0593	24.0164	24.0627	0	0	24.3418	Supplemetary table. 3
Glyma11g37360.1|PACid:26295860	Glyma11g37360.1	23.5966	24.3003	23.6925	0	23.8831	0	0	0	0	Supplemetary table. 3
Glyma05g04940.1|PACid:26320627	Glyma05g04940.1	24.2862	24.2197	24.3255	24.0617	24.4005	24.3479	0	0	24.2128	Supplemetary table. 3
Glyma06g43050.1|PACid:26300261	Glyma06g43050.1	22.6056	22.3983	22.2865	0	22.5236	22.4936	0	0	0	Supplemetary table. 3
Glyma08g20020.1|PACid:26308013;Glyma08g20020.2|PACid:26308014	Glyma08g20020.1	0	21.9145	21.6511	0	0	0	0	0	0	Supplemetary table. 3
Glyma08g06840.1|PACid:26310520	Glyma08g06840.1	23.1176	23.1483	23.2428	23.4754	23.4819	0	0	0	23.3347	Supplemetary table. 3
Glyma20g26530.1|PACid:26339384	Glyma20g26530.1	24.2674	23.8446	24.4135	23.7785	24.1434	23.7009	0	0	0	Supplemetary table. 3
Glyma02g08390.1|PACid:26287573	Glyma02g08390.1	0	23.2073	23.2343	0	0	0	0	0	0	Supplemetary table. 3
Glyma02g17470.3|PACid:26288581;Glyma02g17470.4|PACid:26288580;Glyma02g17470.5|PACid:26288579;Glyma02g17470.6|PACid:26288578;Glyma10g02340.2|PACid:26343963;Glyma10g02340.1|PACid:26343962	Glyma02g17470.3	0	23.197	23.0589	23.0767	0	0	0	0	0	Supplemetary table. 3
Glyma03g40280.3|PACid:26335520;Glyma03g40280.1|PACid:26335519	Glyma03g40280.3	0	24.7849	24.2404	0	0	0	0	0	0	Supplemetary table. 3
Glyma04g01130.1|PACid:26303715	Glyma04g01130.1	0	22.3989	23.1113	0	0	0	0	0	0	Supplemetary table. 3
Glyma04g02360.1|PACid:26304852	Glyma04g02360.1	0	21.7625	22.5704	0	0	0	0	0	0	Supplemetary table. 3
Glyma04g41990.1|PACid:26303689	Glyma04g41990.1	0	24.4494	24.2736	0	0	0	0	0	0	Supplemetary table. 3
Glyma05g35880.1|PACid:26319843;Glyma08g03740.1|PACid:26309962	Glyma05g35880.1	23.0437	22.2896	22.4275	0	0	22.8949	0	0	0	Supplemetary table. 3
Glyma05g37900.1|PACid:26321947;Glyma08g01700.1|PACid:26310528;Glyma05g37900.3|PACid:26321948;Glyma05g37900.2|PACid:26321949	Glyma05g37900.1	24.698	24.6275	24.752	24.5074	24.4063	24.3591	0	0	0	Supplemetary table. 3
Glyma06g02040.1|PACid:26302146;Glyma06g02040.3|PACid:26302147;Glyma04g01920.1|PACid:26305525;Glyma06g02040.4|PACid:26302148;Glyma06g02040.5|PACid:26302149;Glyma04g01920.2|PACid:26305526	Glyma06g02040.1	0	24.867	24.7817	24.4973	0	0	0	0	0	Supplemetary table. 3
Glyma06g39800.2|PACid:26298384;Glyma06g39800.1|PACid:26298383	Glyma06g39800.2	23.8651	24.1839	24.1767	0	24.7582	23.9667	0	0	0	Supplemetary table. 3
Glyma06g47780.1|PACid:26302061	Glyma06g47780.1	24.7927	25.6032	24.7106	0	23.7642	24.4038	23.5302	0	0	Supplemetary table. 3
Glyma08g02100.2|PACid:26306518;Glyma08g02100.1|PACid:26306517;Glyma05g37430.2|PACid:26319854	Glyma08g02100.2	0	22.7876	23.0106	22.5571	0	0	0	0	0	Supplemetary table. 3
Glyma08g05361.1|PACid:26308571	Glyma08g05361.1	25.6817	26.1639	26.3462	0	25.6141	0	0	25.1742	0	Supplemetary table. 3
Glyma08g18690.1|PACid:26308474	Glyma08g18690.1	23.5724	23.8462	23.3283	0	0	23.4768	0	0	23.7953	Supplemetary table. 3
Glyma10g00820.1|PACid:26345173;Glyma02g00590.1|PACid:26291171	Glyma10g00820.1	23.1069	23.0729	23.5086	23.1608	23.1782	0	0	0	0	Supplemetary table. 3
Glyma11g33700.3|PACid:26297387;Glyma11g33700.4|PACid:26297388	Glyma11g33700.3	24.0898	24.4112	24.1168	24.1669	24.0859	24.126	23.6423	0	0	Supplemetary table. 3
Glyma12g00430.1|PACid:26293348	Glyma12g00430.1	23.3321	23.3416	23.4922	23.5995	23.589	23.5312	0	0	23.2228	Supplemetary table. 3
Glyma12g35620.1|PACid:26293708	Glyma12g35620.1	23.252	22.7902	22.6557	0	0	0	0	0	0	Supplemetary table. 3
Glyma13g24880.1|PACid:26317241	Glyma13g24880.1	24.0074	23.2798	23.528	23.4812	23.2336	23.309	0	0	0	Supplemetary table. 3
Glyma13g27120.1|PACid:26316938	Glyma13g27120.1	0	25.8008	26.0071	24.4776	0	0	0	0	0	Supplemetary table. 3
Glyma13g33620.1|PACid:26318621;Glyma13g33620.3|PACid:26318622;Glyma13g33620.2|PACid:26318623	Glyma13g33620.1	25.4023	25.1993	25.1413	25.1139	25.248	25.2499	23.265	0	0	Supplemetary table. 3
Glyma16g04200.1|PACid:26352486;Glyma16g04190.4|PACid:26353189;Glyma17g24193.3|PACid:26314313;Glyma17g24193.2|PACid:26314312;Glyma17g24193.1|PACid:26314311	Glyma16g04200.1	0	23.8576	24.1634	0	0	0	0	0	0	Supplemetary table. 3
Glyma17g18320.1|PACid:26312582	Glyma17g18320.1	21.7953	0	21.9862	0	0	21.7321	0	0	0	Supplemetary table. 3
Glyma18g13630.1|PACid:26356502;Glyma08g41960.1|PACid:26308503	Glyma18g13630.1	0	22.5111	22.891	0	0	0	24.3381	25.0886	24.884	Supplemetary table. 3
Glyma18g40480.2|PACid:26356112	Glyma18g40480.2	0	23.4968	23.0683	0	0	0	0	0	0	Supplemetary table. 3
Glyma18g52250.1|PACid:26355302;Glyma18g52250.2|PACid:26355303	Glyma18g52250.1	24.7879	24.4887	24.2088	24.5958	24.3827	24.3301	0	0	0	Supplemetary table. 3
Glyma19g01160.1|PACid:26327736	Glyma19g01160.1	25.344	25.6782	25.6275	25.4571	25.4149	25.2849	0	0	24.153	Supplemetary table. 3
Glyma19g41690.1|PACid:26328702;Glyma03g39130.1|PACid:26333272	Glyma19g41690.1	0	22.8692	22.5893	0	22.0191	0	0	0	0	Supplemetary table. 3
Glyma19g43910.1|PACid:26327640;Glyma03g41290.1|PACid:26334296	Glyma19g43910.1	22.4268	23.5348	24.325	22.6703	0	0	0	0	0	Supplemetary table. 3
Glyma20g32030.1|PACid:26337334;Glyma20g32030.2|PACid:26337333;Glyma10g35490.2|PACid:26344200	Glyma20g32030.1	22.836	22.7245	22.4819	23.1833	23.0011	0	0	0	0	Supplemetary table. 3
Glyma12g10150.1|PACid:26292991;Glyma11g17930.1|PACid:26294999;Glyma11g17930.2|PACid:26295000;Glyma12g10150.2|PACid:26292992;Glyma12g31620.1|PACid:26292097	Glyma12g10150.1	0	23.7463	23.901	0	0	0	0	0	0	Supplemetary table. 3
Glyma01g02480.1|PACid:26325227	Glyma01g02480.1	23.1426	23.0764	23.1123	22.9938	22.7603	22.7487	0	0	22.9992	Supplemetary table. 3
Glyma02g16710.1|PACid:26290700	Glyma02g16710.1	0	23.7314	24.9165	0	0	0	0	0	0	Supplemetary table. 3
Glyma02g46860.3|PACid:26289237;Glyma14g01850.9|PACid:26286562;Glyma14g01850.8|PACid:26286561;Glyma14g01850.7|PACid:26286560;Glyma14g01850.6|PACid:26286559;Glyma14g01850.10|PACid:26286563;Glyma02g46860.5|PACid:26289236;Glyma02g46860.4|PACid:26289235	Glyma02g46860.3	24.5433	24.1694	24.2224	23.8745	24.233	24.0271	0	0	24.6201	Supplemetary table. 3
Glyma05g35260.1|PACid:26319652;Glyma05g35260.2|PACid:26319653	Glyma05g35260.1	23.5466	23.7169	23.556	23.4112	23.5241	23.6238	0	0	23.5934	Supplemetary table. 3
Glyma06g17960.1|PACid:26299043;Glyma04g37030.6|PACid:26303339;Glyma04g37030.5|PACid:26303338;Glyma04g37030.4|PACid:26303337	Glyma06g17960.1	26.077	25.7613	25.4311	25.5735	25.589	25.7671	0	0	25.7181	Supplemetary table. 3
Glyma07g39240.1|PACid:26350198;Glyma07g39240.2|PACid:26350199	Glyma07g39240.1	23.9203	23.4043	22.8358	0	23.3983	0	0	0	0	Supplemetary table. 3
Glyma08g01921.1|PACid:26308377	Glyma08g01921.1	23.3856	23.4083	24.2043	0	0	0	0	0	0	Supplemetary table. 3
Glyma08g04460.1|PACid:26310397;Glyma08g04460.3|PACid:26310399;Glyma08g04460.2|PACid:26310398	Glyma08g04460.1	22.7974	22.6515	22.3798	0	0	0	0	0	0	Supplemetary table. 3
Glyma10g35100.1|PACid:26345551;Glyma20g32454.1|PACid:26339652	Glyma10g35100.1	23.9097	23.6538	23.8303	23.5059	23.502	23.1494	0	0	0	Supplemetary table. 3
Glyma13g27820.1|PACid:26315454	Glyma13g27820.1	23.0649	23.1365	23.0906	0	0	0	0	0	0	Supplemetary table. 3
Glyma20g22400.1|PACid:26339648;Glyma10g28370.5|PACid:26347267;Glyma10g28370.4|PACid:26347266;Glyma10g28370.1|PACid:26347265	Glyma20g22400.1	23.8711	23.5341	23.6617	24.3099	0	0	0	0	24.4639	Supplemetary table. 3
Glyma20g38780.1|PACid:26337772	Glyma20g38780.1	23.3725	23.5783	23.433	23.5973	23.5211	0	0	0	23.4126	Supplemetary table. 3
Glyma07g01480.1|PACid:26349999;Glyma08g20900.2|PACid:26309652	Glyma07g01480.1	23.4104	23.5773	0	23.3988	0	0	0	0	0	Supplemetary table. 3
Glyma15g07130.4|PACid:26332237;Glyma15g07130.3|PACid:26332236;Glyma13g32170.4|PACid:26318387;Glyma13g32170.3|PACid:26318386	Glyma15g07130.4	0	23.0153	23.0971	0	0	0	0	0	0	Supplemetary table. 3
Glyma01g09310.1|PACid:26323386;Glyma02g13790.1|PACid:26288199	Glyma01g09310.1	0	23.337	23.2721	0	0	0	0	0	0	Supplemetary table. 3
Glyma02g47210.1|PACid:26287820	Glyma02g47210.1	22.967	22.004	23.0445	0	22.4509	0	0	0	0	Supplemetary table. 3
Glyma06g08810.1|PACid:26302021;Glyma04g08710.1|PACid:26305264	Glyma06g08810.1	22.9657	23.2355	23.0968	0	0	0	0	0	0	Supplemetary table. 3
Glyma06g17360.1|PACid:26299037;Glyma04g37740.1|PACid:26303713;Glyma05g38510.1|PACid:26320101;Glyma04g37740.2|PACid:26303714;Glyma08g01140.1|PACid:26308072	Glyma06g17360.1	23.2264	23.5795	23.9724	23.2302	23.0531	23.0061	0	0	0	Supplemetary table. 3
Glyma07g04860.1|PACid:26347801	Glyma07g04860.1	0	23.1289	23.0637	0	23.2862	0	0	0	0	Supplemetary table. 3
Glyma13g10700.1|PACid:26317349	Glyma13g10700.1	0	23.259	23.2777	23.4595	0	0	0	0	0	Supplemetary table. 3
Glyma13g40130.1|PACid:26317560	Glyma13g40130.1	0	23.7948	23.247	0	0	0	0	0	0	Supplemetary table. 3
Glyma13g43630.1|PACid:26315028;Glyma13g43630.2|PACid:26315029	Glyma13g43630.1	0	23.7267	23.4165	22.8681	23.043	23.0085	0	0	23.0179	Supplemetary table. 3
Glyma14g06910.1|PACid:26287067	Glyma14g06910.1	0	23.3056	23.1802	0	0	0	0	0	0	Supplemetary table. 3
Glyma18g08220.1|PACid:26357317	Glyma18g08220.1	23.6995	23.5295	23.5427	0	0	23.6589	23.2333	0	23.647	Supplemetary table. 3
Glyma20g39340.2|PACid:26337407;Glyma20g39340.3|PACid:26337406;Glyma20g39340.1|PACid:26337405	Glyma20g39340.2	0	23.2518	23.4334	0	22.6956	0	0	0	0	Supplemetary table. 3
Glyma01g03610.1|PACid:26325214	Glyma01g03610.1	0	23.5045	23.6247	0	0	0	0	0	0	Supplemetary table. 3
Glyma02g36500.4|PACid:26288767;Glyma02g36500.1|PACid:26288766	Glyma02g36500.4	0	22.1012	21.5625	0	0	0	0	0	0	Supplemetary table. 3
Glyma03g00470.1|PACid:26336042;Glyma07g14870.1|PACid:26349307	Glyma03g00470.1	0	23.561	24.0044	23.5183	0	22.9206	0	0	0	Supplemetary table. 3
Glyma03g36470.1|PACid:26333128	Glyma03g36470.1	23.3419	23.0972	23.9598	23.0611	22.9321	23.8091	0	0	0	Supplemetary table. 3
Glyma04g40470.1|PACid:26303237;Glyma04g40430.2|PACid:26303939	Glyma04g40470.1	23.4349	23.9846	23.7574	23.234	23.4026	22.8942	23.3142	0	0	Supplemetary table. 3
Glyma05g02670.3|PACid:26320721;Glyma05g02670.2|PACid:26320720	Glyma05g02670.3	23.6607	23.7663	23.8631	23.3202	23.8815	23.7774	0	0	23.638	Supplemetary table. 3
Glyma05g34120.7|PACid:26322210;Glyma05g34120.6|PACid:26322209;Glyma05g34120.5|PACid:26322208;Glyma05g34120.2|PACid:26322211	Glyma05g34120.7	23.36	23.6865	23.3884	23.3745	23.4756	23.3369	0	0	0	Supplemetary table. 3
Glyma05g34570.1|PACid:26321822;Glyma11g02250.1|PACid:26297652;Glyma11g02190.1|PACid:26296358;Glyma02g09370.1|PACid:26290274	Glyma05g34570.1	22.7989	22.8653	22.839	23.104	23.088	0	0	0	0	Supplemetary table. 3
Glyma05g34680.2|PACid:26319555;Glyma08g04990.4|PACid:26307335;Glyma08g04990.3|PACid:26307334;Glyma05g34680.7|PACid:26319554;Glyma05g34680.6|PACid:26319553;Glyma05g34680.5|PACid:26319552	Glyma05g34680.2	22.7284	22.7656	22.7054	22.9119	23.0684	23.0802	0	0	23.4182	Supplemetary table. 3
Glyma06g18640.1|PACid:26301437	Glyma06g18640.1	0	23.2192	22.8016	0	0	0	0	0	0	Supplemetary table. 3
Glyma07g04890.1|PACid:26349238;Glyma16g01460.1|PACid:26352304	Glyma07g04890.1	0	22.1763	22.3057	0	0	0	0	0	0	Supplemetary table. 3
Glyma08g40110.1|PACid:26310566;Glyma18g18050.1|PACid:26355080	Glyma08g40110.1	0	23.4848	23.7028	23.2718	23.3048	0	0	0	0	Supplemetary table. 3
Glyma12g29340.1|PACid:26293967;Glyma13g40276.1|PACid:26317460	Glyma12g29340.1	23.2411	23.6839	23.2723	23.302	23.0886	23.2527	0	0	0	Supplemetary table. 3
Glyma13g42830.1|PACid:26314628;Glyma15g02610.1|PACid:26331937	Glyma13g42830.1	0	23.4626	23.9387	0	0	0	0	0	0	Supplemetary table. 3
Glyma15g40750.1|PACid:26332267;Glyma08g18240.1|PACid:26310705;Glyma08g18240.2|PACid:26310706	Glyma15g40750.1	0	23.8904	23.4609	0	0	0	0	0	0	Supplemetary table. 3
Glyma16g05530.1|PACid:26351170	Glyma16g05530.1	23.7014	23.781	23.7952	23.7242	23.7697	23.6531	0	0	23.7426	Supplemetary table. 3
Glyma16g34180.1|PACid:26351840;Glyma09g29600.1|PACid:26342542;Glyma16g26600.1|PACid:26352587;Glyma02g07560.4|PACid:26289427;Glyma02g07560.3|PACid:26289426;Glyma16g04890.1|PACid:26351067	Glyma16g34180.1	0	22.9171	22.942	22.9872	22.7294	22.9225	0	0	0	Supplemetary table. 3
Glyma17g00470.8|PACid:26312964;Glyma17g00470.7|PACid:26312963;Glyma17g00470.6|PACid:26312962;Glyma17g00470.5|PACid:26312961	Glyma17g00470.8	23.6396	23.8799	23.7591	23.6286	23.7124	23.7054	0	0	0	Supplemetary table. 3
Glyma17g00820.1|PACid:26312312;Glyma08g04690.2|PACid:26307185;Glyma05g35030.1|PACid:26322100;Glyma07g39980.1|PACid:26349570;Glyma08g04690.1|PACid:26307184;Glyma17g00820.2|PACid:26312313	Glyma17g00820.1	0	22.788	22.6644	23.2745	22.9834	23.1948	0	0	0	Supplemetary table. 3
Glyma17g18200.1|PACid:26313659;Glyma06g14950.1|PACid:26298822;Glyma05g21370.1|PACid:26320015;Glyma04g39940.1|PACid:26305980;Glyma14g38950.2|PACid:26287064;Glyma02g40660.1|PACid:26289867;Glyma16g06000.2|PACid:26353097	Glyma17g18200.1	0	23.5626	23.8138	23.5956	23.5552	23.2373	0	0	0	Supplemetary table. 3
Glyma19g33570.1|PACid:26328226;Glyma03g30720.1|PACid:26334936	Glyma19g33570.1	23.7671	23.2648	23.1893	23.1681	23.1131	23.1198	0	0	0	Supplemetary table. 3
Glyma19g35661.1|PACid:26327443;Glyma03g32950.5|PACid:26335219;Glyma03g32950.4|PACid:26335218;Glyma03g32950.3|PACid:26335220	Glyma19g35661.1	0	22.7587	22.7527	0	0	0	0	0	0	Supplemetary table. 3
Glyma20g35750.2|PACid:26338886;Glyma20g35750.1|PACid:26338887;Glyma16g33370.4|PACid:26353483;Glyma09g28640.1|PACid:26342303;Glyma09g28640.2|PACid:26342302;Glyma10g31890.2|PACid:26345242	Glyma20g35750.2	23.1071	23.0112	22.7238	0	0	0	0	0	0	Supplemetary table. 3
Glyma01g37910.1|PACid:26325336	Glyma01g37910.1	0	22.9263	22.9007	0	23.2721	0	0	0	0	Supplemetary table. 3
Glyma01g45000.1|PACid:26324242	Glyma01g45000.1	25.5892	25.3786	25.7558	25.3625	25.3713	25.3745	0	0	0	Supplemetary table. 3
Glyma02g03230.1|PACid:26291400	Glyma02g03230.1	23.9316	23.6283	23.7923	23.5407	23.4354	23.3418	0	0	23.6706	Supplemetary table. 3
Glyma02g19380.2|PACid:26288823;Glyma02g19380.3|PACid:26288822;Glyma02g19380.1|PACid:26288821	Glyma02g19380.2	0	22.5242	22.7355	0	0	0	0	0	0	Supplemetary table. 3
Glyma03g04960.1|PACid:26334027;Glyma03g04920.1|PACid:26335969;Glyma01g32750.1|PACid:26323199	Glyma03g04960.1	23.5626	23.577	0	23.5926	23.5588	0	0	0	0	Supplemetary table. 3
Glyma03g07420.5|PACid:26334573;Glyma03g07420.4|PACid:26334572;Glyma03g07420.3|PACid:26334574	Glyma03g07420.5	0	23.1311	23.2998	0	0	0	0	0	0	Supplemetary table. 3
Glyma03g27570.1|PACid:26335130	Glyma03g27570.1	0	23.7064	23.9465	0	0	0	0	0	0	Supplemetary table. 3
Glyma03g33910.1|PACid:26334406;Glyma03g33910.2|PACid:26334407;Glyma03g33910.3|PACid:26334408	Glyma03g33910.1	0	24.1701	24.1048	0	0	0	0	0	0	Supplemetary table. 3
Glyma03g41030.1|PACid:26335211;Glyma09g25350.1|PACid:26340390;Glyma19g43680.2|PACid:26328701	Glyma03g41030.1	0	23.8859	23.8807	0	0	0	0	0	0	Supplemetary table. 3
Glyma04g03860.1|PACid:26303776;Glyma06g03960.1|PACid:26298460	Glyma04g03860.1	23.5035	22.7694	23.366	23.5418	23.638	23.3931	23.9465	0	0	Supplemetary table. 3
Glyma04g06210.1|PACid:26304008	Glyma04g06210.1	23.3489	23.5283	23.7949	23.6739	23.4774	23.4051	23.5792	0	0	Supplemetary table. 3
Glyma04g33350.1|PACid:26304297;Glyma06g20970.1|PACid:26299091	Glyma04g33350.1	0	22.4854	21.8589	0	22.6236	0	0	0	0	Supplemetary table. 3
Glyma04g39475.1|PACid:26304978	Glyma04g39475.1	24.8325	25.715	25.2926	25.5862	25.1915	0	0	0	0	Supplemetary table. 3
Glyma04g41010.6|PACid:26302898;Glyma04g41010.5|PACid:26302897;Glyma04g41010.1|PACid:26302896;Glyma06g13840.5|PACid:26300549;Glyma06g13840.4|PACid:26300550;Glyma04g41010.3|PACid:26302899	Glyma04g41010.6	0	22.4525	22.9227	0	0	0	0	0	0	Supplemetary table. 3
Glyma04g42930.1|PACid:26303214;Glyma04g42930.2|PACid:26303215;Glyma06g11820.1|PACid:26298441	Glyma04g42930.1	23.9946	24.075	23.6763	0	0	0	0	0	0	Supplemetary table. 3
Glyma05g07640.4|PACid:26322455;Glyma05g07640.3|PACid:26322454	Glyma05g07640.4	0	23.8105	24.0332	23.461	22.9455	23.3034	0	0	0	Supplemetary table. 3
Glyma05g23230.1|PACid:26319493;Glyma17g16831.1|PACid:26311280;Glyma05g23230.2|PACid:26319494	Glyma05g23230.1	24.261	24.1437	24.3643	24.2515	24.0193	24.1521	0	0	23.7405	Supplemetary table. 3
Glyma05g28400.2|PACid:26320975;Glyma05g28400.1|PACid:26320974	Glyma05g28400.2	25.4451	25.8184	25.6648	25.4436	25.4111	25.3975	0	0	23.933	Supplemetary table. 3
Glyma05g34360.1|PACid:26319734;Glyma08g05280.1|PACid:26308335	Glyma05g34360.1	0	22.6958	22.5113	0	0	0	0	0	0	Supplemetary table. 3
Glyma05g36140.1|PACid:26320616	Glyma05g36140.1	0	22.8253	22.6917	22.9078	0	0	0	0	0	Supplemetary table. 3
Glyma05g36260.1|PACid:26320138	Glyma05g36260.1	0	22.4867	22.2989	0	0	0	0	0	0	Supplemetary table. 3
Glyma06g02240.1|PACid:26302045	Glyma06g02240.1	24.2963	23.9722	23.626	24.0502	24.0664	23.8702	0	0	24.073	Supplemetary table. 3
Glyma06g04760.1|PACid:26299226	Glyma06g04760.1	23.2554	23.0178	23.0401	23.3949	23.3696	23.8592	0	0	0	Supplemetary table. 3
Glyma06g07280.3|PACid:26299056;Glyma06g07280.2|PACid:26299055;Glyma04g07180.4|PACid:26303769;Glyma04g07180.3|PACid:26303768;Glyma08g22570.2|PACid:26306911;Glyma07g03530.3|PACid:26349885;Glyma04g07180.5|PACid:26303770	Glyma06g07280.3	0	24.4495	24.7447	0	23.8777	23.8818	0	0	23.7537	Supplemetary table. 3
Glyma06g10650.2|PACid:26298569;Glyma06g10650.1|PACid:26298568;Glyma04g10820.1|PACid:26304620;Glyma04g10820.4|PACid:26304622;Glyma06g10650.4|PACid:26298571;Glyma06g10650.3|PACid:26298570;Glyma04g10820.3|PACid:26304621;Glyma14g35410.1|PACid:26286028;Glyma02g37120.1|PACid:26288431;Glyma14g35410.2|PACid:26286027;Glyma08g47900.1|PACid:26306709	Glyma06g10650.2	0	22.1267	22.2027	0	0	0	0	0	0	Supplemetary table. 3
Glyma06g11640.1|PACid:26299609;Glyma04g43080.1|PACid:26304396	Glyma06g11640.1	0	22.275	22.2142	0	0	0	0	0	0	Supplemetary table. 3
Glyma06g12250.1|PACid:26302059	Glyma06g12250.1	24.4417	24.8264	24.6691	24.3998	24.3488	24.4183	0	0	24.4042	Supplemetary table. 3
Glyma06g17310.2|PACid:26301138;Glyma04g37770.1|PACid:26303592;Glyma18g02340.1|PACid:26356745;Glyma11g36090.2|PACid:26295542	Glyma06g17310.2	0	23.3296	23.2541	0	0	0	0	0	0	Supplemetary table. 3
Glyma06g19000.1|PACid:26299092	Glyma06g19000.1	0	24.0406	23.6583	0	0	0	0	0	23.8459	Supplemetary table. 3
Glyma06g19250.1|PACid:26301679;Glyma04g35730.1|PACid:26303996	Glyma06g19250.1	0	22.6852	22.7399	0	0	0	0	0	0	Supplemetary table. 3
Glyma06g22050.6|PACid:26302388;Glyma06g22050.5|PACid:26302387;Glyma06g22050.1|PACid:26302386;Glyma06g22050.2|PACid:26302389	Glyma06g22050.6	23.711	24.0918	24.2215	23.8913	23.7929	23.9485	0	0	0	Supplemetary table. 3
Glyma06g24780.1|PACid:26299508	Glyma06g24780.1	0	23.2877	23.3102	0	22.9049	22.9204	0	0	0	Supplemetary table. 3
Glyma06g44990.2|PACid:26302488;Glyma12g12300.2|PACid:26293320	Glyma06g44990.2	24.1726	24.7163	24.2819	24.2691	24.4475	24.2594	0	0	0	Supplemetary table. 3
Glyma07g05130.1|PACid:26347651	Glyma07g05130.1	24.0515	24.7502	25.1764	24.0186	23.6703	24.1041	24.0311	0	0	Supplemetary table. 3
Glyma07g15960.1|PACid:26349398	Glyma07g15960.1	0	23.5523	23.3675	0	23.8574	0	0	0	0	Supplemetary table. 3
Glyma07g31570.1|PACid:26348768;Glyma12g04905.2|PACid:26291778;Glyma12g04905.1|PACid:26291777;Glyma13g24850.1|PACid:26318486	Glyma07g31570.1	22.5417	21.7252	21.5495	22.4079	22.5391	22.1809	0	0	0	Supplemetary table. 3
Glyma07g33860.4|PACid:26350116;Glyma07g33860.3|PACid:26350117;Glyma02g11580.1|PACid:26287438;Glyma07g33860.2|PACid:26350118	Glyma07g33860.4	23.7397	23.3504	23.8436	23.7606	23.6273	23.7487	0	0	0	Supplemetary table. 3
Glyma07g35310.2|PACid:26349683	Glyma07g35310.2	0	23.0172	23.3284	0	0	0	0	0	0	Supplemetary table. 3
Glyma08g02261.2|PACid:26306325;Glyma08g02261.1|PACid:26306324	Glyma08g02261.2	26.6026	26.4968	26.6881	26.1223	26.2034	26.2535	0	0	0	Supplemetary table. 3
Glyma08g03410.1|PACid:26309403;Glyma05g36240.1|PACid:26321444	Glyma08g03410.1	0	22.4592	22.5891	0	0	0	0	0	0	Supplemetary table. 3
Glyma08g03660.1|PACid:26308565;Glyma05g35970.2|PACid:26320232;Glyma05g35970.1|PACid:26320231	Glyma08g03660.1	25.548	25.4965	25.2391	0	0	0	0	0	0	Supplemetary table. 3
Glyma08g03970.1|PACid:26309844;Glyma05g35700.2|PACid:26321431;Glyma05g35700.1|PACid:26321430	Glyma08g03970.1	0	23.0198	23.0625	0	22.7427	22.9527	0	0	0	Supplemetary table. 3
Glyma08g04700.1|PACid:26307518	Glyma08g04700.1	23.7073	24.3436	23.9732	23.7262	23.7343	0	0	0	23.8101	Supplemetary table. 3
Glyma08g07590.1|PACid:26306352;Glyma13g07900.1|PACid:26319398	Glyma08g07590.1	0	23.7592	23.4234	23.4086	0	23.6301	0	0	0	Supplemetary table. 3
Glyma08g11800.1|PACid:26308307	Glyma08g11800.1	22.5507	22.6669	23.0444	0	0	0	22.9227	0	23.2281	Supplemetary table. 3
Glyma08g17450.1|PACid:26310369;Glyma08g17450.2|PACid:26310370	Glyma08g17450.1	22.3946	22.5679	0	0	0	0	0	0	0	Supplemetary table. 3
Glyma08g27590.1|PACid:26307899;Glyma08g27590.2|PACid:26307900	Glyma08g27590.1	0	22.4122	22.3176	0	0	0	0	0	0	Supplemetary table. 3
Glyma08g29130.4|PACid:26306246;Glyma08g29130.3|PACid:26306245	Glyma08g29130.4	0	23.5571	24.1322	0	0	0	0	0	0	Supplemetary table. 3
Glyma08g42730.1|PACid:26310660	Glyma08g42730.1	0	23.1907	23.1272	0	0	0	0	0	0	Supplemetary table. 3
Glyma08g43390.2|PACid:26309780;Glyma08g43250.4|PACid:26310281;Glyma08g43250.3|PACid:26310280;Glyma18g10340.1|PACid:26355962;Glyma18g10170.2|PACid:26356974	Glyma08g43390.2	24.3767	23.874	23.5368	23.5175	23.7238	23.5356	0	0	23.5315	Supplemetary table. 3
Glyma08g45610.1|PACid:26306689	Glyma08g45610.1	24.9932	25.5704	25.4745	25.0213	25.1563	25.1558	0	0	24.4963	Supplemetary table. 3
Glyma08g46080.1|PACid:26307775	Glyma08g46080.1	27.6479	28.6146	28.4814	28.183	27.8978	28.0067	0	0	27.3017	Supplemetary table. 3
Glyma09g00660.2|PACid:26343070;Glyma09g00660.1|PACid:26343071	Glyma09g00660.2	25.0523	25.1982	25.1899	25.1246	24.9901	0	0	0	25.1443	Supplemetary table. 3
Glyma09g02241.2|PACid:26340217;Glyma15g13141.1|PACid:26332191;Glyma09g02241.1|PACid:26340216	Glyma09g02241.2	23.764	23.598	23.1498	23.3079	23.5169	0	0	0	0	Supplemetary table. 3
Glyma09g04480.1|PACid:26341951	Glyma09g04480.1	0	24.0345	23.8035	0	0	0	0	0	0	Supplemetary table. 3
Glyma09g30190.6|PACid:26341988;Glyma09g30190.5|PACid:26341987;Glyma09g30190.3|PACid:26341989;Glyma09g30190.2|PACid:26341990;Glyma07g12030.1|PACid:26349017	Glyma09g30190.6	0	22.676	22.7624	0	22.6202	22.8751	0	0	0	Supplemetary table. 3
Glyma09g37850.1|PACid:26342136	Glyma09g37850.1	22.3639	22.0673	22.7067	22.8332	22.8813	22.5774	0	0	22.2992	Supplemetary table. 3
Glyma10g00350.1|PACid:26345328	Glyma10g00350.1	0	22.4562	22.0055	0	0	0	0	0	0	Supplemetary table. 3
Glyma10g02370.1|PACid:26346860	Glyma10g02370.1	0	23.0748	23.6289	0	0	0	0	0	0	Supplemetary table. 3
Glyma10g08040.1|PACid:26345613;Glyma13g21870.1|PACid:26315644	Glyma10g08040.1	0	23.4268	22.9904	0	0	0	0	0	0	Supplemetary table. 3
Glyma10g16040.1|PACid:26346580	Glyma10g16040.1	23.9745	22.8632	22.9466	23.1893	23.2819	0	0	0	24.1408	Supplemetary table. 3
Glyma10g29490.1|PACid:26344703;Glyma10g29490.2|PACid:26344704	Glyma10g29490.1	0	28.1573	28.7207	0	28.686	28.6362	0	0	0	Supplemetary table. 3
Glyma10g29600.1|PACid:26345614	Glyma10g29600.1	24.2302	23.8822	24.092	24.0743	24.0667	24.0388	0	0	24.4831	Supplemetary table. 3
Glyma10g34310.1|PACid:26347036;Glyma20g33270.1|PACid:26337609	Glyma10g34310.1	23.9874	24.4497	24.3878	23.3843	23.3386	0	0	0	0	Supplemetary table. 3
Glyma10g37770.1|PACid:26347089;Glyma20g30070.1|PACid:26338493	Glyma10g37770.1	24.0133	24.1069	23.8565	23.8494	0	0	0	0	0	Supplemetary table. 3
Glyma10g40340.1|PACid:26347152	Glyma10g40340.1	0	23.8259	24.169	23.7249	24.1701	24.1456	0	0	24.1333	Supplemetary table. 3
Glyma11g04260.1|PACid:26297131	Glyma11g04260.1	0	22.4712	22.776	0	0	0	0	0	0	Supplemetary table. 3
Glyma11g07260.1|PACid:26295010;Glyma11g07260.2|PACid:26295011	Glyma11g07260.1	25.6829	26.304	26.5182	26.0352	25.5851	25.1576	0	0	24.9908	Supplemetary table. 3
Glyma11g09630.2|PACid:26297356;Glyma11g09630.1|PACid:26297355	Glyma11g09630.2	0	23.0564	23.4812	0	0	0	0	0	0	Supplemetary table. 3
Glyma11g09890.1|PACid:26295018	Glyma11g09890.1	0	24.3395	24.1398	24.2639	23.856	23.765	0	0	0	Supplemetary table. 3
Glyma11g10340.1|PACid:26296095;Glyma11g10340.3|PACid:26296096;Glyma11g10340.2|PACid:26296097	Glyma11g10340.1	0	23.3209	22.7905	0	0	0	0	0	0	Supplemetary table. 3
Glyma11g10790.1|PACid:26295476	Glyma11g10790.1	0	23.8461	23.8847	0	0	0	0	0	0	Supplemetary table. 3
Glyma11g10860.1|PACid:26295370	Glyma11g10860.1	25.6152	25.2255	25.2133	25.2835	25.4156	25.3291	0	0	0	Supplemetary table. 3
Glyma11g11430.1|PACid:26297570;Glyma12g03575.1|PACid:26292638	Glyma11g11430.1	0	23.3565	23.1523	23.271	0	22.9677	0	0	0	Supplemetary table. 3
Glyma11g11470.1|PACid:26297853;Glyma12g03620.2|PACid:26291871;Glyma12g03620.1|PACid:26291870;Glyma12g03620.3|PACid:26291869	Glyma11g11470.1	0	22.9962	22.6125	22.9851	0	0	0	0	0	Supplemetary table. 3
Glyma11g12630.1|PACid:26297928;Glyma11g12630.4|PACid:26297929;Glyma12g04830.1|PACid:26293337;Glyma11g12630.3|PACid:26297930;Glyma11g12630.2|PACid:26297931	Glyma11g12630.1	24.269	23.9714	23.8218	24.1359	24.0827	24.2053	0	0	24.2486	Supplemetary table. 3
Glyma11g15120.4|PACid:26298240;Glyma12g07070.1|PACid:26293200;Glyma11g15120.1|PACid:26298238;Glyma11g15120.3|PACid:26298239;Glyma13g40870.5|PACid:26316760;Glyma13g40870.4|PACid:26316759	Glyma11g15120.4	0	22.3545	21.928	0	0	0	0	0	0	Supplemetary table. 3
Glyma11g16090.1|PACid:26297945	Glyma11g16090.1	24.6737	24.9699	24.7216	0	0	0	0	0	0	Supplemetary table. 3
Glyma11g20000.13|PACid:26296690;Glyma11g20000.12|PACid:26296689;Glyma11g20000.1|PACid:26296684;Glyma12g08470.3|PACid:26293036;Glyma12g08470.1|PACid:26293035	Glyma11g20000.13	0	23.5942	23.0746	0	23.2117	0	0	0	0	Supplemetary table. 3
Glyma11g29460.1|PACid:26296302;Glyma11g29460.3|PACid:26296304;Glyma11g29460.2|PACid:26296303;Glyma18g06510.2|PACid:26354093;Glyma18g06510.1|PACid:26354092	Glyma11g29460.1	22.1848	22.5343	22.6345	22.5338	22.2673	0	0	0	0	Supplemetary table. 3
Glyma11g29520.2|PACid:26296159;Glyma11g29490.1|PACid:26296234;Glyma18g06500.1|PACid:26357493	Glyma11g29520.2	0	22.1295	22.0034	0	0	0	0	0	0	Supplemetary table. 3
Glyma11g36760.1|PACid:26296696	Glyma11g36760.1	23.4819	23.7822	23.163	23.3531	23.0617	23.4005	0	0	23.8329	Supplemetary table. 3
Glyma12g02076.4|PACid:26294386;Glyma12g02076.1|PACid:26294383;Glyma12g02076.6|PACid:26294388;Glyma12g02076.5|PACid:26294387;Glyma12g02076.3|PACid:26294385;Glyma12g02076.2|PACid:26294384;Glyma12g02076.10|PACid:26294392;Glyma12g02076.9|PACid:26294391;Glyma12g02076.8|PACid:26294390;Glyma12g02076.7|PACid:26294389;Glyma12g02076.11|PACid:26294393	Glyma12g02076.4	24.5737	23.9274	23.8155	24.1442	24.043	23.8094	0	0	23.5942	Supplemetary table. 3
Glyma12g03070.1|PACid:26292578	Glyma12g03070.1	0	23.0126	23.1213	0	0	0	0	0	0	Supplemetary table. 3
Glyma12g04383.1|PACid:26292479;Glyma11g12180.2|PACid:26295114;Glyma11g12180.1|PACid:26295115;Glyma11g12170.2|PACid:26294804;Glyma11g12170.1|PACid:26294805	Glyma12g04383.1	0	22.2095	22.1099	22.6286	0	0	0	0	0	Supplemetary table. 3
Glyma12g04820.1|PACid:26292395;Glyma11g12610.1|PACid:26295160;Glyma11g12610.2|PACid:26295161	Glyma12g04820.1	23.8507	23.7447	23.988	23.5142	23.4506	23.5218	0	0	0	Supplemetary table. 3
Glyma12g27340.1|PACid:26294132;Glyma12g27340.2|PACid:26294133	Glyma12g27340.1	22.8742	23.2991	23.0825	0	23.0393	0	0	0	0	Supplemetary table. 3
Glyma12g31850.3|PACid:26291743;Glyma12g31850.1|PACid:26291742;Glyma12g31850.2|PACid:26291744	Glyma12g31850.3	0	24.0127	24.1441	23.8914	23.7864	23.9301	0	0	23.9023	Supplemetary table. 3
Glyma12g35790.5|PACid:26292676;Glyma12g35790.1|PACid:26292675;Glyma13g34600.2|PACid:26318257;Glyma12g35790.6|PACid:26292680;Glyma12g35790.3|PACid:26292678;Glyma12g35790.2|PACid:26292679;Glyma06g33840.2|PACid:26299501;Glyma12g35790.4|PACid:26292677;Glyma20g10030.1|PACid:26337539;Glyma06g33840.1|PACid:26299500	Glyma12g35790.5	22.5855	22.6882	0	22.61	0	0	0	0	0	Supplemetary table. 3
Glyma12g36106.1|PACid:26293295	Glyma12g36106.1	0	23.7858	23.7619	0	0	0	0	0	0	Supplemetary table. 3
Glyma13g01150.1|PACid:26318567;Glyma17g07280.1|PACid:26312593;Glyma17g07270.1|PACid:26313726	Glyma13g01150.1	24.1041	24.3422	23.8786	23.7547	23.6296	0	0	0	0	Supplemetary table. 3
Glyma13g05130.1|PACid:26318418	Glyma13g05130.1	0	24.2749	24.058	24.0398	24.0522	23.7426	0	0	0	Supplemetary table. 3
Glyma13g18950.2|PACid:26314934;Glyma13g18950.1|PACid:26314933	Glyma13g18950.2	23.2703	0	22.6238	0	0	0	0	0	0	Supplemetary table. 3
Glyma13g24720.1|PACid:26315164;Glyma07g31770.2|PACid:26350660	Glyma13g24720.1	0	23.7444	24.3697	0	0	0	0	0	0	Supplemetary table. 3
Glyma13g25040.2|PACid:26318178;Glyma13g25040.1|PACid:26318177	Glyma13g25040.2	22.9324	23.6033	23.6069	23.4576	23.4296	23.1886	0	0	0	Supplemetary table. 3
Glyma13g33190.2|PACid:26317859	Glyma13g33190.2	24.4947	24.923	25.2797	24.567	24.9198	24.6008	0	0	25.0064	Supplemetary table. 3
Glyma13g34370.1|PACid:26318183;Glyma12g35990.1|PACid:26291985;Glyma12g17950.1|PACid:26293573;Glyma06g32680.2|PACid:26300953;Glyma06g32680.1|PACid:26300952	Glyma13g34370.1	24.0842	22.944	23.6166	23.3738	23.2209	23.687	0	0	23.9871	Supplemetary table. 3
Glyma13g36940.3|PACid:26316224;Glyma13g36940.1|PACid:26316223;Glyma13g36940.2|PACid:26316222;Glyma12g01850.1|PACid:26294210;Glyma09g30410.1|PACid:26342508;Glyma12g33520.1|PACid:26294475;Glyma11g11670.4|PACid:26297711;Glyma11g11670.3|PACid:26297710	Glyma13g36940.3	0	22.6647	23.0778	0	0	22.7297	0	0	0	Supplemetary table. 3
Glyma13g40100.2|PACid:26318877;Glyma12g29510.3|PACid:26294529;Glyma12g29510.2|PACid:26294528	Glyma13g40100.2	23.3744	23.5873	23.4154	0	0	0	0	0	0	Supplemetary table. 3
Glyma13g41780.2|PACid:26318849;Glyma13g41780.1|PACid:26318848	Glyma13g41780.2	0	22.4412	22.4433	0	0	0	0	0	0	Supplemetary table. 3
Glyma13g43680.2|PACid:26316969;Glyma13g43680.1|PACid:26316968;Glyma13g43680.3|PACid:26316967;Glyma15g01680.5|PACid:26330272;Glyma15g01680.4|PACid:26330271;Glyma15g01680.3|PACid:26330270;Glyma15g01680.2|PACid:26330269	Glyma13g43680.2	0	24.9593	23.8616	0	24.0093	0	0	0	0	Supplemetary table. 3
Glyma13g44870.2|PACid:26316980;Glyma13g44870.1|PACid:26316979	Glyma13g44870.2	22.2657	21.9695	22.0023	0	0	0	0	0	0	Supplemetary table. 3
Glyma14g06340.1|PACid:26287337;Glyma14g06340.2|PACid:26287338	Glyma14g06340.1	0	23.4025	22.951	0	0	0	0	0	0	Supplemetary table. 3
Glyma14g22155.1|PACid:26285848	Glyma14g22155.1	0	22.2027	22.4542	0	0	0	0	0	0	Supplemetary table. 3
Glyma14g36610.2|PACid:26285760;Glyma14g36610.1|PACid:26285759	Glyma14g36610.2	0	22.4762	23.0566	0	0	0	0	0	0	Supplemetary table. 3
Glyma15g05770.1|PACid:26331322	Glyma15g05770.1	0	22.9706	23.1292	0	0	0	0	0	0	Supplemetary table. 3
Glyma15g06208.1|PACid:26329528	Glyma15g06208.1	0	23.3681	23.4083	0	0	0	0	0	0	Supplemetary table. 3
Glyma15g07930.1|PACid:26332722	Glyma15g07930.1	0	23.5705	23.7025	23.4072	0	0	0	0	0	Supplemetary table. 3
Glyma15g09350.1|PACid:26332266	Glyma15g09350.1	0	23.0882	23.1214	23.1227	0	0	0	0	0	Supplemetary table. 3
Glyma15g12880.1|PACid:26331598;Glyma09g01950.1|PACid:26342320;Glyma09g01950.2|PACid:26342321	Glyma15g12880.1	23.4352	23.991	23.6357	23.9077	23.6404	23.5861	0	0	23.5561	Supplemetary table. 3
Glyma15g13750.1|PACid:26331923	Glyma15g13750.1	22.7181	22.9568	22.2319	0	0	22.3673	0	0	0	Supplemetary table. 3
Glyma15g13830.1|PACid:26330569;Glyma09g02870.1|PACid:26340479	Glyma15g13830.1	0	24.2385	24.1084	0	0	0	0	0	0	Supplemetary table. 3
Glyma15g17640.3|PACid:26329451;Glyma15g17640.2|PACid:26329450;Glyma15g17640.6|PACid:26329449;Glyma15g17640.5|PACid:26329448;Glyma09g06390.4|PACid:26341710;Glyma09g06390.3|PACid:26341709;Glyma15g17640.4|PACid:26329452	Glyma15g17640.3	0	22.5364	22.7164	0	0	0	0	0	0	Supplemetary table. 3
Glyma15g26590.1|PACid:26331610	Glyma15g26590.1	23.3827	23.133	23.3569	23.4482	23.3102	0	0	0	0	Supplemetary table. 3
Glyma15g42940.1|PACid:26329972;Glyma08g16470.1|PACid:26308181	Glyma15g42940.1	0	22.26	21.9136	0	0	0	0	0	0	Supplemetary table. 3
Glyma15g43180.1|PACid:26330308;Glyma10g11620.1|PACid:26346718	Glyma15g43180.1	0	22.1794	22.0034	0	0	0	0	0	0	Supplemetary table. 3
Glyma16g00340.2|PACid:26351980;Glyma16g00340.1|PACid:26351979;Glyma12g28655.3|PACid:26293243;Glyma12g28655.1|PACid:26293241;Glyma16g00340.3|PACid:26351982;Glyma16g00340.4|PACid:26351981;Glyma12g28655.2|PACid:26293242	Glyma16g00340.2	22.6368	22.1328	0	0	0	0	0	0	0	Supplemetary table. 3
Glyma16g02665.2|PACid:26353863;Glyma16g02665.1|PACid:26353862;Glyma07g06071.1|PACid:26347546	Glyma16g02665.2	0	22.9485	23.1859	0	0	0	0	0	0	Supplemetary table. 3
Glyma16g04180.1|PACid:26351488	Glyma16g04180.1	24.4105	24.1816	24.1615	24.3752	24.1074	24.0839	0	0	0	Supplemetary table. 3
Glyma16g17680.1|PACid:26351892;Glyma16g17680.3|PACid:26351893;Glyma16g17680.2|PACid:26351894	Glyma16g17680.1	0	23.3637	22.8159	0	0	0	0	0	0	Supplemetary table. 3
Glyma16g22640.1|PACid:26351174;Glyma02g04780.1|PACid:26289212;Glyma14g00500.1|PACid:26285304;Glyma11g08920.1|PACid:26295925	Glyma16g22640.1	0	21.441	21.7955	0	0	0	0	0	0	Supplemetary table. 3
Glyma16g24270.2|PACid:26353140;Glyma16g24270.1|PACid:26353141	Glyma16g24270.2	22.8595	22.4985	22.4758	22.971	23.5128	22.9483	0	0	0	Supplemetary table. 3
Glyma17g05440.1|PACid:26312488;Glyma12g08930.1|PACid:26293181;Glyma12g30490.1|PACid:26293299;Glyma11g19550.1|PACid:26295591;Glyma12g27175.1|PACid:26294702;Glyma11g19550.2|PACid:26295592	Glyma17g05440.1	0	22.8406	22.926	23.3784	23.2096	23.1904	0	0	0	Supplemetary table. 3
Glyma17g08150.1|PACid:26311712	Glyma17g08150.1	0	24.6391	24.0636	24.025	0	0	0	0	0	Supplemetary table. 3
Glyma17g08630.1|PACid:26312533;Glyma05g00400.1|PACid:26319761	Glyma17g08630.1	0	21.7686	22.3946	0	0	0	0	0	0	Supplemetary table. 3
Glyma17g10050.2|PACid:26311056;Glyma17g10050.1|PACid:26311055;Glyma05g01845.1|PACid:26321795;Glyma06g19721.1|PACid:26299776;Glyma04g35030.1|PACid:26305078	Glyma17g10050.2	23.1142	23.6959	0	0	23.3843	0	0	0	0	Supplemetary table. 3
Glyma17g13570.1|PACid:26314343;Glyma05g02910.2|PACid:26320966;Glyma05g02910.1|PACid:26320965	Glyma17g13570.1	22.8274	22.9191	22.8304	22.8212	22.7911	23.2548	0	0	0	Supplemetary table. 3
Glyma17g15550.1|PACid:26313686;Glyma05g05260.1|PACid:26321351;Glyma05g05260.2|PACid:26321352;Glyma17g15550.2|PACid:26313687	Glyma17g15550.1	24.5337	24.4257	24.462	0	24.55	0	0	0	0	Supplemetary table. 3
Glyma17g34040.1|PACid:26312016;Glyma14g11760.1|PACid:26285361	Glyma17g34040.1	23.8864	24.1659	23.7116	23.5272	23.393	23.5787	23.7707	0	0	Supplemetary table. 3
Glyma18g01280.1|PACid:26354258;Glyma11g37320.2|PACid:26296220;Glyma11g37320.1|PACid:26296219	Glyma18g01280.1	23.8186	23.3717	23.6482	23.3243	23.5965	23.7141	0	0	23.7254	Supplemetary table. 3
Glyma18g04070.1|PACid:26357406;Glyma11g34241.1|PACid:26295768	Glyma18g04070.1	22.1982	0	21.7045	0	0	0	0	0	0	Supplemetary table. 3
Glyma18g04360.1|PACid:26355792;Glyma11g33970.2|PACid:26294742;Glyma11g33970.3|PACid:26294741;Glyma11g33970.1|PACid:26294740	Glyma18g04360.1	0	22.5906	22.7023	0	0	0	0	0	0	Supplemetary table. 3
Glyma18g04730.1|PACid:26355086	Glyma18g04730.1	23.1038	23.8548	24.407	0	0	23.0017	0	0	23.2065	Supplemetary table. 3
Glyma18g05220.2|PACid:26357038;Glyma18g05220.1|PACid:26357037	Glyma18g05220.2	0	23.2975	23.6109	0	0	0	0	0	0	Supplemetary table. 3
Glyma18g05770.3|PACid:26356071;Glyma09g40960.3|PACid:26341120;Glyma18g05770.1|PACid:26356070;Glyma09g40960.2|PACid:26341119;Glyma18g44850.5|PACid:26357451;Glyma19g44230.1|PACid:26327923;Glyma18g44850.4|PACid:26357450;Glyma18g44850.3|PACid:26357449;Glyma18g05770.2|PACid:26356069;Glyma14g38620.1|PACid:26284896;Glyma14g29120.1|PACid:26285431;Glyma11g31410.1|PACid:26295843;Glyma09g40960.1|PACid:26341…	Glyma18g05770.3	0	24.1166	24.0584	0	23.451	0	0	0	0	Supplemetary table. 3
Glyma18g08530.1|PACid:26354422	Glyma18g08530.1	22.6066	22.4049	22.525	0	0	0	0	0	0	Supplemetary table. 3
Glyma18g31780.1|PACid:26357171;Glyma08g45990.1|PACid:26306547	Glyma18g31780.1	22.7072	22.6168	0	0	23.0359	0	0	0	0	Supplemetary table. 3
Glyma18g43816.3|PACid:26355259;Glyma07g19250.1|PACid:26349729;Glyma18g43816.2|PACid:26355258;Glyma18g43816.1|PACid:26355257	Glyma18g43816.3	0	22.4154	22.4765	0	0	0	0	0	0	Supplemetary table. 3
Glyma18g45270.2|PACid:26356212;Glyma18g45270.1|PACid:26356211;Glyma09g40560.1|PACid:26342645	Glyma18g45270.2	0	23.847	23.5182	0	0	0	0	0	0	Supplemetary table. 3
Glyma18g47780.1|PACid:26355235;Glyma09g38530.2|PACid:26343340;Glyma09g38530.1|PACid:26343339;Glyma18g47780.2|PACid:26355236	Glyma18g47780.1	23.303	22.4072	22.794	23.0699	23.2846	23.3585	0	0	0	Supplemetary table. 3
Glyma18g52780.1|PACid:26354676;Glyma02g10170.1|PACid:26288825	Glyma18g52780.1	23.692	24.176	24.1919	0	0	23.99	24.0538	0	23.5222	Supplemetary table. 3
Glyma19g02380.1|PACid:26326977	Glyma19g02380.1	24.3574	25.04	25.1577	24.569	24.3212	0	0	0	0	Supplemetary table. 3
Glyma19g27250.4|PACid:26328685;Glyma19g27250.3|PACid:26328684;Glyma19g27250.1|PACid:26328682	Glyma19g27250.4	0	23.5818	23.762	0	0	0	0	0	0	Supplemetary table. 3
Glyma19g27380.3|PACid:26328990;Glyma19g27380.2|PACid:26328989;Glyma16g05460.1|PACid:26352647	Glyma19g27380.3	0	23.1509	23.3265	0	0	0	0	0	0	Supplemetary table. 3
Glyma19g30210.6|PACid:26326669;Glyma19g30210.5|PACid:26326668;Glyma19g30210.4|PACid:26326667;Glyma03g00600.4|PACid:26334324;Glyma03g00600.8|PACid:26334323;Glyma03g00600.7|PACid:26334322;Glyma03g00600.6|PACid:26334321	Glyma19g30210.6	0	22.2014	22.4906	0	0	0	0	0	0	Supplemetary table. 3
Glyma19g34900.2|PACid:26328503	Glyma19g34900.2	24.2329	24.344	24.2585	24.3206	24.3601	0	0	0	24.0499	Supplemetary table. 3
Glyma19g36535.1|PACid:26328811;Glyma03g33803.1|PACid:26333603	Glyma19g36535.1	23.5978	21.0976	21.2839	21.791	21.7719	22.0645	0	0	0	Supplemetary table. 3
Glyma19g37460.1|PACid:26326874	Glyma19g37460.1	0	22.8102	22.1882	0	0	22.2417	0	0	0	Supplemetary table. 3
Glyma19g42420.1|PACid:26326226	Glyma19g42420.1	25.0105	24.928	24.9251	24.555	24.4975	0	0	0	24.4282	Supplemetary table. 3
Glyma20g02410.1|PACid:26338283	Glyma20g02410.1	0	22.7946	22.7674	22.8811	0	0	0	0	0	Supplemetary table. 3
Glyma20g23350.2|PACid:26339095;Glyma20g23350.1|PACid:26339094	Glyma20g23350.2	0	22.9977	23.6035	0	0	0	0	0	0	Supplemetary table. 3
Glyma20g24330.1|PACid:26339601;Glyma10g42720.2|PACid:26343856	Glyma20g24330.1	23.2628	23.7061	23.8189	23.3918	23.1177	23.3793	0	0	0	Supplemetary table. 3
Glyma20g24790.1|PACid:26339606;Glyma10g42250.1|PACid:26345710	Glyma20g24790.1	23.6586	22.8241	23.2226	0	23.5304	23.8737	0	0	0	Supplemetary table. 3
Glyma20g25120.2|PACid:26338331;Glyma20g25120.4|PACid:26338333;Glyma20g25120.3|PACid:26338332	Glyma20g25120.2	0	23.9694	24.2148	0	0	0	0	0	0	Supplemetary table. 3
Glyma20g38320.5|PACid:26339760;Glyma20g38320.4|PACid:26339759;Glyma10g29000.1|PACid:26344170;Glyma20g38320.3|PACid:26339761	Glyma20g38320.5	24.0221	24.1106	24.4499	24.1499	24.029	23.8624	23.4566	0	0	Supplemetary table. 3
Glyma01g01060.4|PACid:26325375;Glyma01g01060.1|PACid:26325376;Glyma01g01060.2|PACid:26325377;Glyma01g01070.1|PACid:26323391;Glyma07g12190.1|PACid:26348410	Glyma01g01060.4	0	0	21.3755	21.3794	21.2703	0	0	0	0	Supplemetary table. 4
Glyma11g17920.1|PACid:26296247	Glyma11g17920.1	0	23.7124	0	23.6348	23.8063	23.6252	0	0	0	Supplemetary table. 4
Glyma19g39710.1|PACid:26329000	Glyma19g39710.1	0	0	23.4387	23.3957	23.4473	0	0	0	23.4736	Supplemetary table. 4
Glyma20g28150.1|PACid:26336714	Glyma20g28150.1	23.1916	0	0	22.6568	22.4888	22.6975	0	0	22.3646	Supplemetary table. 4
Glyma0169s00210.1|PACid:26357736	Glyma0169s00210.1	0	0	0	24.211	24.2102	0	0	0	0	Supplemetary table. 4
Glyma07g11890.1|PACid:26348078;Glyma09g30320.1|PACid:26339881	Glyma07g11890.1	0	0	0	0	22.9063	22.7752	0	0	0	Supplemetary table. 4
Glyma15g15310.1|PACid:26330922;Glyma07g37050.2|PACid:26349612;Glyma07g37050.1|PACid:26349611	Glyma15g15310.1	0	0	0	0	24.0028	23.5861	24.3403	0	0	Supplemetary table. 4
Glyma18g53600.1|PACid:26354038	Glyma18g53600.1	0	0	0	23.3056	23.3565	23.4182	0	0	0	Supplemetary table. 4
Glyma19g36080.1|PACid:26328346;Glyma19g36080.2|PACid:26328348;Glyma19g36080.3|PACid:26328347	Glyma19g36080.1	22.5476	0	0	22.5956	22.4041	0	0	0	0	Supplemetary table. 4
Glyma20g01220.1|PACid:26338112;Glyma07g29630.1|PACid:26348205	Glyma20g01220.1	22.7133	0	0	22.1097	22.3305	22.5412	0	0	0	Supplemetary table. 4
Glyma13g20010.2|PACid:26318933;Glyma19g36250.1|PACid:26326592;Glyma13g20010.1|PACid:26318932;Glyma10g05660.1|PACid:26345900;Glyma03g33530.1|PACid:26334722;Glyma03g33530.2|PACid:26334723;Glyma19g36250.2|PACid:26326593;Glyma12g07700.1|PACid:26294355;Glyma11g15770.2|PACid:26295498	Glyma13g20010.2	23.7033	0	0	23.4386	23.6552	23.6006	23.6387	0	0	Supplemetary table. 4
Glyma13g31200.2|PACid:26319045;Glyma13g31200.1|PACid:26319044;Glyma15g08150.1|PACid:26331382	Glyma13g31200.2	0	0	22.5114	22.6709	22.6897	0	0	0	0	Supplemetary table. 4
Glyma17g02200.1|PACid:26311294;Glyma11g00600.4|PACid:26298257;Glyma11g00600.3|PACid:26298256;Glyma11g00590.2|PACid:26297154;Glyma11g00590.1|PACid:26297155;Glyma07g38520.1|PACid:26348983;Glyma01g45060.1|PACid:26324047;Glyma15g10950.2|PACid:26331973	Glyma17g02200.1	0	0	0	23.0031	22.9454	0	0	0	0	Supplemetary table. 4
Glyma18g02820.1|PACid:26355874;Glyma11g35600.1|PACid:26297281	Glyma18g02820.1	0	0	0	22.5406	22.5832	0	0	0	0	Supplemetary table. 4
Glyma19g41320.4|PACid:26329081;Glyma19g41320.3|PACid:26329080;Glyma03g38730.3|PACid:26335992;Glyma03g38730.2|PACid:26335991	Glyma19g41320.4	0	0	0	22.9459	23.2922	22.386	0	0	0	Supplemetary table. 4
Glyma03g21690.1|PACid:26335492;Glyma16g10730.2|PACid:26351085;Glyma16g10730.1|PACid:26351084;Glyma18g32830.1|PACid:26356096;Glyma08g46090.2|PACid:26310465	Glyma03g21690.1	22.5674	0	0	23.0032	22.7297	22.83	0	0	0	Supplemetary table. 4
Glyma02g33350.1|PACid:26288690	Glyma02g33350.1	0	0	0	24.2285	23.741	24.2555	0	0	0	Supplemetary table. 4
Glyma02g43790.1|PACid:26288958	Glyma02g43790.1	25.269	0	0	0	0	0	24.4623	0	24.2989	Supplemetary table. 4
Glyma03g06780.1|PACid:26334098	Glyma03g06780.1	24.8158	0	0	24.6186	0	24.7652	25.149	25.1122	25.0587	Supplemetary table. 4
Glyma03g34310.2|PACid:26334818;Glyma03g34310.1|PACid:26334817	Glyma03g34310.2	0	22.7662	0	24.1371	0	0	24.683	0	24.4761	Supplemetary table. 4
Glyma04g00660.1|PACid:26304212	Glyma04g00660.1	0	0	0	22.408	22.2024	22.3059	0	0	0	Supplemetary table. 4
Glyma04g08220.1|PACid:26305441	Glyma04g08220.1	0	0	0	24.9561	24.4249	24.5807	0	0	25.1283	Supplemetary table. 4
Glyma09g38550.1|PACid:26339839;Glyma18g47770.1|PACid:26355595;Glyma18g47770.2|PACid:26355596	Glyma09g38550.1	0	23.2333	0	23.7537	23.5321	23.3749	23.8916	0	23.4399	Supplemetary table. 4
Glyma10g11720.3|PACid:26345973	Glyma10g11720.3	23.2359	0	0	23.6885	23.681	23.68	0	0	0	Supplemetary table. 4
Glyma12g17605.1|PACid:26294221	Glyma12g17605.1	0	24.2257	0	0	24.387	24.1687	0	0	0	Supplemetary table. 4
Glyma15g06900.1|PACid:26332830	Glyma15g06900.1	23.0286	0	0	22.8901	22.8221	22.806	0	0	22.9846	Supplemetary table. 4
Glyma16g06700.4|PACid:26352392;Glyma16g06700.3|PACid:26352390;Glyma16g06700.1|PACid:26352391;Glyma19g24620.4|PACid:26328787;Glyma19g24620.3|PACid:26328786;Glyma19g22530.1|PACid:26326103;Glyma05g07020.2|PACid:26320986;Glyma05g07020.1|PACid:26320985	Glyma16g06700.4	0	0	0	21.8873	21.962	0	0	0	0	Supplemetary table. 4
Glyma17g08030.1|PACid:26312302	Glyma17g08030.1	0	0	0	23.1424	23.0316	0	0	0	0	Supplemetary table. 4
Glyma18g32190.2|PACid:26357622;Glyma18g32190.1|PACid:26357623;Glyma18g32190.3|PACid:26357624	Glyma18g32190.2	23.6339	0	0	22.9262	22.9519	23.0045	0	0	0	Supplemetary table. 4
Glyma18g40690.3|PACid:26354804;Glyma18g40690.2|PACid:26354802;Glyma18g40690.1|PACid:26354803;Glyma01g25000.2|PACid:26324350;Glyma01g25000.1|PACid:26324349	Glyma18g40690.3	0	0	0	22.4563	22.2478	0	0	0	0	Supplemetary table. 4
Glyma18g44053.1|PACid:26354876;Glyma09g41630.1|PACid:26340161	Glyma18g44053.1	0	0	0	24.1886	24.252	0	0	0	0	Supplemetary table. 4
Glyma19g19680.1|PACid:26328153;Glyma14g04460.1|PACid:26285893;Glyma05g13900.1|PACid:26320562;Glyma03g00640.1|PACid:26335673;Glyma02g44350.1|PACid:26287682;Glyma19g30140.1|PACid:26326721;Glyma13g03910.2|PACid:26317574	Glyma19g19680.1	0	0	0	23.4298	23.4306	0	23.4937	0	0	Supplemetary table. 4
Glyma19g28500.2|PACid:26327965;Glyma19g28500.1|PACid:26327964;Glyma16g04731.1|PACid:26353134	Glyma19g28500.2	22.6906	0	0	22.7949	22.7618	22.7737	0	0	22.5754	Supplemetary table. 4
Glyma19g32410.1|PACid:26327831;Glyma03g29560.1|PACid:26335416	Glyma19g32410.1	0	0	21.9859	22.1058	0	22.1537	0	0	0	Supplemetary table. 4
Glyma19g37000.1|PACid:26328777	Glyma19g37000.1	0	0	0	24.6541	24.6588	24.7919	25.2322	0	24.9454	Supplemetary table. 4
